# Supplementary material for: Ultrasmall metal alloy nanozymes mimicking neutrophil enzymatic cascades for tumor catalytic therapy
Source: Nat Commun. 2024 Feb 22;15:1626. doi: 10.1038/s41467-024-45668-3 (PMC10884023; doi:10.1038/s41467-024-45668-3)
Supplement: Supplementary file 4 — Source Data [file 41467_2024_45668_MOESM4_ESM.xlsx]

## Sheet: Fig. 2a
Size distribution of five ultrasmall nanozymes.
Diameter (nm)	Percentage (%)
	Au	Au3Pd1	Au1Pd1	Au1Pd3	Pd
<2	13.0026	10.7143	14.6341	4.46429	16.5049
2.25	18.9943	12.5	21.9512	17.8571	18.4466
2.5	23.0037	26.7857	34.1463	24.1071	26.2136
2.75	23.0037	20.5357	20.3252	25.8929	20.3883
3	16.004	16.9643	6.50406	16.0714	8.73786
3.25	4.99496	7.14286	1.62602	8.03571	6.79612
>3.25	0.996752	5.35714	0.813008	3.57143	2.91262

## Sheet: Fig. 2b
The Pd content in five AuPd alloy nanozymes determined by ICP-OES.
	Au	Au3Pd1	Au2Pd2	Au1Pd3	Pd
Pd (atom %)	0	21.6	58	73.1	100
		26.4	53.7	76.3
		23.5	54.3	78

## Sheet: Fig. 2c
FTIR spectra of five AuPd alloy nanozymes and SH-PEG-OMe.
	Wavenumber (cm-1)	Transmittance (%)
		SH-PEG-OMe	Au	Au3Pd1	Au2Pd2	Au1Pd3	Pd
	400.157	198.505	136.466	106.407	76.8793	40	17.1228
	400.639	198.644	137.29	107.311	76.9626	39.6524	17.772
	401.121	198.766	138.088	108.144	77.0462	39.2967	18.4208
	401.603	198.905	138.741	108.689	77.1608	38.9917	18.9758
	402.085	199.128	139.27	109.062	77.3032	38.7964	19.3839
	402.567	199.393	139.652	109.282	77.4401	38.688	19.6246
	403.05	199.608	139.851	109.33	77.5585	38.6095	19.7179
	403.532	199.717	139.87	109.191	77.6935	38.5421	19.7158
	404.014	199.744	139.76	108.903	77.8956	38.5204	19.6711
	404.496	199.743	139.599	108.559	78.1735	38.5713	19.6152
	404.978	199.746	139.442	108.276	78.4808	38.6609	19.5668
	405.46	199.744	139.304	108.14	78.7608	38.7249	19.5471
	405.942	199.725	139.17	108.174	78.9876	38.7368	19.5722
	406.424	199.696	138.962	108.129	79.1788	38.7682	19.5485
	406.906	199.644	138.73	108.141	79.3414	38.802	19.5326
	407.389	199.568	138.486	108.202	79.4671	38.8351	19.5313
	407.871	199.472	138.239	108.297	79.5498	38.8671	19.5467
	408.353	199.365	138.004	108.412	79.5844	38.8988	19.577
	408.835	199.259	137.794	108.536	79.5665	38.931	19.6179
	409.317	199.162	137.625	108.661	79.4924	38.9632	19.6633
	409.799	199.079	137.508	108.777	79.3602	38.9924	19.7058
	410.281	199.01	137.448	108.872	79.171	39.0134	19.7369
	410.763	198.947	137.442	108.934	78.9308	39.0197	19.7476
	411.245	198.882	137.483	108.946	78.6506	39.005	19.7293
	411.728	198.809	137.556	108.893	78.346	38.9643	19.6741
	412.21	198.728	137.643	108.766	78.0339	38.8938	19.5752
	412.692	198.643	137.726	108.563	77.7298	38.79	19.4278
	413.174	198.561	137.79	108.297	77.4448	38.6501	19.2307
	413.656	198.49	137.824	107.992	77.1842	38.4722	18.9869
	414.138	198.434	137.827	107.675	76.9489	38.2569	18.7042
	414.62	198.39	137.801	107.378	76.7381	38.0079	18.3941
	415.103	198.354	137.754	107.123	76.5515	37.732	18.0692
	415.585	198.319	137.69	106.926	76.3919	37.4391	17.7415
	416.067	198.278	137.611	106.792	76.2642	37.1417	17.4197
	416.549	198.229	137.512	106.717	76.1751	36.8545	17.1089
	417.031	198.169	137.387	106.692	76.1303	36.593	16.8095
	417.513	198.1	137.231	106.701	76.1324	36.3702	16.5188
	417.995	198.025	137.038	106.728	76.1786	36.1947	16.2331
	418.477	197.949	136.809	106.758	76.2606	36.0691	15.9505
	418.959	197.877	136.549	106.78	76.3656	35.9898	15.6735
	419.442	197.816	136.271	106.786	76.4789	35.9492	15.4089
	419.924	197.77	135.992	106.776	76.5862	35.9381	15.1669
	420.406	197.746	135.729	106.749	76.6769	35.9479	14.958
	420.888	197.745	135.5	106.709	76.7444	35.972	14.7901
	421.37	197.764	135.32	106.656	76.787	36.0059	14.666
	421.852	197.801	135.195	106.593	76.8067	36.046	14.5828
	422.334	197.847	135.129	106.517	76.8071	36.0886	14.5322
	422.816	197.895	135.117	106.428	76.7924	36.1285	14.5025
	423.298	197.941	135.153	106.329	76.7651	36.1586	14.481
	423.781	197.983	135.227	106.226	76.7256	36.1719	14.4566
	424.263	198.02	135.329	106.127	76.6716	36.1633	14.4219
	424.745	198.055	135.453	106.05	76.6	36.1325	14.3736
	425.227	198.088	135.599	106.007	76.508	36.0856	14.312
	425.709	198.12	135.768	106.007	76.3949	36.0328	14.2391
	426.191	198.151	135.96	106.055	76.2632	35.9859	14.157
	426.673	198.181	136.174	106.144	76.1178	35.9538	14.0663
	427.155	198.208	136.405	106.265	75.9656	35.9419	13.9669
	427.637	198.232	136.642	106.405	75.8141	35.9511	13.8577
	428.12	198.253	136.876	106.552	75.6702	35.9786	13.7375
	428.602	198.27	137.093	106.694	75.5393	36.0185	13.6052
	429.084	198.283	137.28	106.825	75.4247	36.0635	13.4604
	429.566	198.291	137.426	106.94	75.3272	36.1058	13.3043
	430.048	198.297	137.521	107.04	75.2468	36.1389	13.1397
	430.53	198.303	137.563	107.124	75.1832	36.1591	12.971
	431.012	198.313	137.549	107.193	75.1373	36.1656	12.8041
	431.494	198.33	137.487	107.247	75.111	36.1613	12.6448
	431.977	198.356	137.383	107.281	75.1071	36.1511	12.4985
	432.459	198.388	137.25	107.293	75.1278	36.1418	12.3695
	432.941	198.422	137.1	107.276	75.1739	36.1395	12.2598
	433.423	198.448	136.943	107.228	75.2443	36.1491	12.1703
	433.905	198.458	136.79	107.147	75.3351	36.1727	12.1004
	434.387	198.448	136.644	107.036	75.4406	36.2093	12.0489
	434.869	198.416	136.51	106.901	75.5535	36.255	12.0142
	435.351	198.367	136.388	106.752	75.666	36.3038	11.9948
	435.834	198.313	136.276	106.602	75.7704	36.3489	11.9888
	436.316	198.264	136.173	106.464	75.8595	36.3841	11.994
	436.798	198.232	136.079	106.349	75.9269	36.4048	12.0079
	437.28	198.22	135.995	106.263	75.9674	36.4085	12.0277
	437.762	198.23	135.924	106.207	75.9773	36.3947	12.0507
	438.244	198.253	135.869	106.177	75.9549	36.3642	12.0748
	438.726	198.281	135.835	106.162	75.9013	36.3184	12.0986
	439.208	198.306	135.823	106.154	75.8207	36.2585	12.1209
	439.69	198.321	135.835	106.143	75.72	36.1852	12.1401
	440.173	198.324	135.871	106.125	75.6088	36.0993	12.1537
	440.655	198.316	135.925	106.099	75.4972	36.0017	12.1581
	441.137	198.301	135.995	106.068	75.3952	35.8942	12.1486
	441.619	198.284	136.073	106.035	75.3098	35.7799	12.1197
	442.101	198.269	136.155	106.002	75.2448	35.663	12.0669
	442.583	198.26	136.235	105.968	75.1995	35.549	11.9874
	443.065	198.259	136.309	105.93	75.17	35.4439	11.881
	443.547	198.264	136.374	105.881	75.1503	35.3535	11.7501
	444.029	198.274	136.426	105.818	75.134	35.2834	11.5998
	444.512	198.286	136.463	105.738	75.1164	35.2372	11.4366
	444.994	198.3	136.481	105.643	75.0953	35.2168	11.2682
	445.476	198.314	136.479	105.538	75.0718	35.2213	11.1022
	445.958	198.33	136.458	105.434	75.0496	35.2471	10.9451
	446.44	198.351	136.417	105.341	75.0336	35.288	10.8021
	446.922	198.378	136.36	105.267	75.028	35.3362	10.676
	447.404	198.414	136.288	105.221	75.0347	35.3836	10.5677
	447.886	198.46	136.207	105.204	75.052	35.4231	10.4758
	448.368	198.512	136.118	105.218	75.0747	35.4502	10.398
	448.851	198.565	136.026	105.257	75.0951	35.4626	10.3311
	449.333	198.612	135.934	105.313	75.1045	35.4602	10.2727
	449.815	198.648	135.845	105.378	75.0958	35.4436	10.2211
	450.297	198.67	135.761	105.445	75.0648	35.4134	10.1753
	450.779	198.678	135.686	105.506	75.011	35.3698	10.1351
	451.261	198.676	135.62	105.555	74.9382	35.3124	10.0998
	451.743	198.666	135.565	105.587	74.8521	35.2416	10.0686
	452.226	198.65	135.518	105.601	74.7596	35.1589	10.0397
	452.708	198.631	135.478	105.595	74.6654	35.068	10.0113
	453.19	198.607	135.443	105.571	74.5709	34.9744	9.98096
	453.672	198.58	135.41	105.529	74.474	34.8849	9.94675
	454.154	198.55	135.376	105.473	74.3702	34.8061	9.90715
	454.636	198.52	135.342	105.404	74.2549	34.7435	9.86131
	455.118	198.495	135.307	105.325	74.1256	34.7001	9.80902
	455.6	198.479	135.272	105.239	73.983	34.6763	9.75047
	456.082	198.476	135.238	105.15	73.8319	34.6699	9.68596
	456.565	198.488	135.207	105.061	73.6797	34.6765	9.61581
	457.047	198.512	135.18	104.976	73.5349	34.6907	9.54034
	457.529	198.545	135.157	104.899	73.4051	34.7066	9.45988
	458.011	198.58	135.141	104.833	73.2947	34.7191	9.37508
	458.493	198.613	135.131	104.779	73.2046	34.7244	9.28676
	458.975	198.639	135.126	104.739	73.1314	34.7201	9.19577
	459.457	198.656	135.125	104.714	73.0694	34.7061	9.10281
	459.939	198.666	135.125	104.705	73.012	34.6838	9.00826
	460.421	198.667	135.123	104.713	72.9533	34.6561	8.91208
	460.904	198.661	135.115	104.736	72.8901	34.6261	8.814
	461.386	198.647	135.099	104.773	72.8219	34.5971	8.71365
	461.868	198.625	135.074	104.817	72.7513	34.5713	8.61107
	462.35	198.593	135.042	104.862	72.6828	34.5502	8.50702
	462.832	198.55	135.006	104.9	72.6218	34.5342	8.40339
	463.314	198.498	134.969	104.924	72.5727	34.5234	8.30328
	463.796	198.439	134.936	104.929	72.5376	34.5177	8.21066
	464.278	198.376	134.908	104.916	72.515	34.5171	8.12975
	464.76	198.315	134.888	104.888	72.5005	34.5213	8.06414
	465.243	198.262	134.874	104.85	72.4878	34.5301	8.01601
	465.725	198.221	134.864	104.811	72.4704	34.5421	7.98551
	466.207	198.194	134.858	104.774	72.4439	34.5554	7.97055
	466.689	198.183	134.852	104.741	72.4065	34.5672	7.96687
	467.171	198.184	134.846	104.712	72.3599	34.5737	7.96851
	467.653	198.196	134.84	104.683	72.3084	34.5712	7.96873
	468.135	198.212	134.835	104.65	72.258	34.5568	7.9611
	468.617	198.228	134.832	104.607	72.2144	34.5286	7.94053
	469.099	198.24	134.831	104.552	72.1818	34.4865	7.90395
	469.582	198.246	134.831	104.486	72.1617	34.4314	7.85048
	470.064	198.246	134.83	104.409	72.1529	34.3646	7.78094
	470.546	198.24	134.825	104.328	72.1522	34.2878	7.69742
	471.028	198.23	134.813	104.245	72.1558	34.2024	7.6028
	471.51	198.216	134.79	104.165	72.1595	34.1103	7.5004
	471.992	198.199	134.753	104.092	72.1605	34.0139	7.39375
	472.474	198.179	134.702	104.026	72.1575	33.9169	7.28639
	472.957	198.154	134.639	103.969	72.1502	33.8235	7.18178
	473.439	198.127	134.567	103.919	72.14	33.7384	7.08298
	473.921	198.097	134.494	103.875	72.1284	33.6655	6.99247
	474.403	198.069	134.424	103.839	72.1174	33.6075	6.91187
	474.885	198.044	134.365	103.81	72.1084	33.5651	6.8419
	475.367	198.027	134.318	103.791	72.103	33.5374	6.78225
	475.849	198.018	134.286	103.783	72.1016	33.5221	6.73183
	476.331	198.019	134.268	103.788	72.1043	33.5162	6.68886
	476.813	198.027	134.262	103.806	72.1105	33.5169	6.65107
	477.296	198.04	134.264	103.836	72.1192	33.5217	6.61573
	477.778	198.056	134.272	103.874	72.1292	33.529	6.57968
	478.26	198.074	134.284	103.915	72.14	33.5373	6.53942
	478.742	198.091	134.3	103.957	72.1514	33.5458	6.49142
	479.224	198.109	134.318	103.993	72.1637	33.5537	6.43256
	479.706	198.13	134.339	104.023	72.1774	33.5605	6.36072
	480.188	198.154	134.36	104.045	72.1921	33.5659	6.2752
	480.67	198.182	134.38	104.058	72.2068	33.5693	6.17689
	481.152	198.213	134.396	104.062	72.2189	33.5701	6.06813
	481.635	198.244	134.407	104.059	72.2245	33.5673	5.95231
	482.117	198.273	134.41	104.049	72.219	33.5596	5.83331
	482.599	198.295	134.404	104.032	72.198	33.5461	5.71493
	483.081	198.309	134.389	104.011	72.1581	33.5266	5.6003
	483.563	198.312	134.367	103.986	72.0981	33.502	5.49161
	484.045	198.302	134.339	103.959	72.0191	33.4743	5.38984
	484.527	198.282	134.308	103.93	71.9243	33.4462	5.29498
	485.009	198.252	134.28	103.9	71.8187	33.4202	5.20625
	485.491	198.216	134.259	103.869	71.7078	33.3982	5.12251
	485.974	198.176	134.249	103.835	71.5972	33.3803	5.04263
	486.456	198.136	134.253	103.796	71.4912	33.3651	4.96577
	486.938	198.099	134.273	103.753	71.393	33.3499	4.8915
	487.42	198.066	134.31	103.706	71.3044	33.3317	4.81975
	487.902	198.04	134.36	103.655	71.2262	33.3081	4.75056
	488.384	198.02	134.42	103.605	71.1582	33.2783	4.68379
	488.866	198.008	134.485	103.557	71.1001	33.2433	4.61883
	489.348	198.003	134.547	103.513	71.0519	33.2056	4.55437
	489.831	198.003	134.602	103.475	71.0135	33.1686	4.48838
	490.313	198.007	134.645	103.439	70.9847	33.1352	4.41839
	490.795	198.014	134.671	103.406	70.9655	33.1072	4.3419
	491.277	198.021	134.678	103.373	70.9549	33.0847	4.25694
	491.759	198.027	134.666	103.336	70.9512	33.0658	4.16245
	492.241	198.03	134.635	103.295	70.9518	33.0479	4.05848
	492.723	198.029	134.589	103.25	70.9531	33.0272	3.94603
	493.205	198.025	134.531	103.204	70.9514	33.0005	3.82663
	493.688	198.017	134.464	103.159	70.9433	32.9653	3.70184
	494.17	198.006	134.393	103.118	70.9258	32.9205	3.57289
	494.652	197.989	134.319	103.082	70.8971	32.8665	3.44049
	495.134	197.969	134.246	103.052	70.856	32.8054	3.30495
	495.616	197.944	134.175	103.026	70.8021	32.7405	3.16641
	496.098	197.915	134.109	103.001	70.7354	32.676	3.02523
	496.58	197.883	134.049	102.973	70.6561	32.6155	2.88218
	497.062	197.85	133.995	102.94	70.5653	32.5619	2.73861
	497.544	197.817	133.951	102.9	70.4646	32.5162	2.59628
	498.027	197.786	133.917	102.856	70.3568	32.4779	2.45712
	498.509	197.756	133.893	102.811	70.2456	32.4451	2.32276
	498.991	197.727	133.878	102.769	70.1355	32.4156	2.19421
	499.473	197.695	133.872	102.736	70.031	32.3869	2.07162
	499.955	197.658	133.871	102.713	69.9358	32.3574	1.95426
	500.437	197.612	133.873	102.701	69.8523	32.3263	1.84057
	500.919	197.553	133.876	102.696	69.781	32.2934	1.72837
	501.401	197.479	133.879	102.695	69.7213	32.2585	1.61519
	501.884	197.387	133.88	102.69	69.6716	32.2216	1.49865
	502.366	197.276	133.88	102.679	69.6306	32.1821	1.37681
	502.848	197.148	133.879	102.659	69.5974	32.1394	1.2485
	503.33	197.002	133.876	102.629	69.5722	32.0931	1.11342
	503.812	196.842	133.873	102.593	69.5552	32.0435	0.97209
	504.294	196.671	133.866	102.553	69.5466	31.9916	0.82555
	504.776	196.493	133.856	102.514	69.545	31.939	0.6751
	505.258	196.311	133.842	102.478	69.5476	31.8876	0.52203
	505.74	196.13	133.824	102.446	69.5497	31.839	0.36755
	506.223	195.956	133.8	102.419	69.5456	31.7942	0.21281
	506.705	195.792	133.773	102.393	69.5297	31.7536	0.05904
	507.187	195.645	133.742	102.369	69.4975	31.7166	-0.09232
	507.669	195.519	133.71	102.342	69.4472	31.6824	-0.23961
	508.151	195.418	133.676	102.314	69.3798	31.6495	-0.38095
	508.633	195.344	133.642	102.283	69.2994	31.617	-0.5145
	509.115	195.3	133.608	102.253	69.2122	31.5838	-0.63863
	509.597	195.285	133.573	102.227	69.1256	31.5497	-0.75214
	510.079	195.296	133.536	102.209	69.0473	31.5149	-0.85435
	510.562	195.33	133.499	102.201	68.9836	31.4801	-0.94508
	511.044	195.383	133.46	102.208	68.9396	31.4472	-1.02448
	511.526	195.454	133.423	102.229	68.9179	31.4183	-1.09289
	512.008	195.538	133.389	102.264	68.9194	31.3965	-1.15069
	512.49	195.631	133.361	102.311	68.9431	31.3847	-1.19836
	512.972	195.73	133.34	102.366	68.9869	31.3855	-1.2365
	513.454	195.829	133.328	102.424	69.0479	31.4003	-1.26602
	513.936	195.922	133.323	102.482	69.1227	31.4287	-1.28829
	514.418	196.002	133.324	102.538	69.2076	31.469	-1.30529
	514.901	196.066	133.327	102.589	69.2988	31.5179	-1.31967
	515.383	196.108	133.329	102.636	69.3919	31.571	-1.33473
	515.865	196.127	133.326	102.678	69.4819	31.6241	-1.35416
	516.347	196.124	133.316	102.715	69.5637	31.673	-1.38165
	516.829	196.099	133.299	102.745	69.6323	31.7148	-1.42046
	517.311	196.055	133.276	102.768	69.6831	31.7474	-1.47298
	517.793	195.996	133.247	102.782	69.7127	31.77	-1.54038
	518.275	195.923	133.215	102.784	69.7195	31.7828	-1.62269
	518.758	195.838	133.182	102.773	69.7037	31.7865	-1.71899
	519.24	195.741	133.148	102.75	69.6676	31.782	-1.82799
	519.722	195.632	133.115	102.715	69.615	31.77	-1.94853
	520.204	195.51	133.082	102.671	69.5515	31.7505	-2.08025
	520.686	195.373	133.047	102.62	69.4833	31.7233	-2.22374
	521.168	195.222	133.011	102.567	69.4173	31.6878	-2.38062
	521.65	195.054	132.972	102.516	69.3598	31.6435	-2.55305
	522.132	194.867	132.931	102.47	69.3161	31.5907	-2.74307
	522.615	194.662	132.887	102.434	69.2893	31.5308	-2.95204
	523.097	194.436	132.844	102.408	69.2806	31.4664	-3.18004
	523.579	194.192	132.802	102.394	69.2887	31.4013	-3.42573
	524.061	193.929	132.763	102.39	69.3099	31.3393	-3.68628
	524.543	193.65	132.73	102.396	69.3396	31.2845	-3.95754
	525.025	193.359	132.702	102.409	69.3724	31.24	-4.2343
	525.507	193.062	132.68	102.429	69.4037	31.2073	-4.51054
	525.989	192.767	132.663	102.452	69.4302	31.1869	-4.77985
	526.471	192.482	132.652	102.478	69.4506	31.1778	-5.03583
	526.954	192.219	132.645	102.505	69.4651	31.1783	-5.27247
	527.436	191.987	132.642	102.533	69.4752	31.1859	-5.48441
	527.918	191.793	132.643	102.56	69.4828	31.1983	-5.6671
	528.4	191.647	132.647	102.584	69.4895	31.2128	-5.81666
	528.882	191.551	132.653	102.604	69.4961	31.227	-5.92976
	529.364	191.511	132.662	102.618	69.5025	31.2385	-6.00351
	529.846	191.525	132.672	102.625	69.5078	31.2453	-6.0354
	530.328	191.595	132.683	102.625	69.5108	31.2458	-6.02368
	530.811	191.719	132.695	102.618	69.5105	31.2392	-5.96783
	531.293	191.892	132.705	102.607	69.5068	31.2255	-5.86908
	531.775	192.111	132.716	102.595	69.5006	31.2057	-5.73093
	532.257	192.367	132.725	102.584	69.4934	31.1816	-5.55909
	532.739	192.651	132.732	102.579	69.4874	31.1558	-5.36124
	533.221	192.953	132.737	102.581	69.4846	31.1308	-5.14616
	533.703	193.263	132.738	102.593	69.4865	31.1095	-4.92296
	534.185	193.571	132.733	102.615	69.4938	31.0939	-4.70015
	534.668	193.869	132.723	102.645	69.506	31.0859	-4.48505
	535.149	194.155	132.705	102.682	69.5216	31.0864	-4.28341
	535.632	194.425	132.679	102.722	69.5387	31.096	-4.09923
	536.114	194.68	132.647	102.763	69.5547	31.1146	-3.93483
	536.596	194.921	132.611	102.801	69.5675	31.1417	-3.79101
	537.078	195.149	132.572	102.833	69.5753	31.1762	-3.66729
	537.56	195.365	132.534	102.859	69.5777	31.2169	-3.56223
	538.042	195.569	132.499	102.879	69.5754	31.2618	-3.47378
	538.524	195.759	132.469	102.891	69.5704	31.3092	-3.39969
	539.006	195.934	132.445	102.9	69.5653	31.3571	-3.33772
	539.489	196.094	132.429	102.905	69.5631	31.4038	-3.28592
	539.971	196.238	132.42	102.908	69.5668	31.4477	-3.24274
	540.453	196.369	132.417	102.911	69.5783	31.4875	-3.2071
	540.935	196.488	132.418	102.913	69.5986	31.5225	-3.17828
	541.417	196.596	132.422	102.916	69.6276	31.5521	-3.15601
	541.899	196.695	132.427	102.919	69.6639	31.5764	-3.14033
	542.381	196.785	132.432	102.923	69.7054	31.5956	-3.13152
	542.863	196.866	132.437	102.93	69.7494	31.6103	-3.13004
	543.346	196.937	132.444	102.939	69.7934	31.6212	-3.13631
	543.828	196.999	132.454	102.952	69.8351	31.6285	-3.15057
	544.31	197.052	132.469	102.971	69.8725	31.6324	-3.17248
	544.792	197.096	132.49	102.995	69.9045	31.6324	-3.20116
	545.274	197.134	132.516	103.024	69.9302	31.6277	-3.23508
	545.756	197.167	132.549	103.056	69.9493	31.6176	-3.27231
	546.238	197.198	132.585	103.088	69.9616	31.6016	-3.31085
	546.72	197.227	132.624	103.117	69.9672	31.5799	-3.34907
	547.202	197.256	132.662	103.14	69.9662	31.5536	-3.38587
	547.685	197.284	132.697	103.156	69.9591	31.5245	-3.42078
	548.167	197.309	132.729	103.161	69.9466	31.4953	-3.45376
	548.649	197.33	132.755	103.158	69.9299	31.4684	-3.48479
	549.131	197.346	132.777	103.147	69.9108	31.4461	-3.51367
	549.613	197.355	132.794	103.13	69.8917	31.4298	-3.53976
	550.095	197.359	132.807	103.111	69.8758	31.42	-3.56216
	550.577	197.358	132.817	103.091	69.8661	31.4166	-3.58002
	551.059	197.354	132.825	103.074	69.866	31.4184	-3.59296
	551.542	197.349	132.831	103.061	69.8778	31.4244	-3.60139
	552.024	197.343	132.832	103.051	69.9028	31.4335	-3.60665
	552.506	197.337	132.829	103.046	69.9408	31.4452	-3.61081
	552.988	197.332	132.819	103.043	69.9898	31.4594	-3.61628
	553.47	197.327	132.802	103.044	70.0468	31.4766	-3.62539
	553.952	197.322	132.777	103.047	70.1075	31.4975	-3.63994
	554.434	197.317	132.747	103.053	70.1679	31.5225	-3.66104
	554.916	197.314	132.712	103.063	70.2241	31.5516	-3.689
	555.398	197.313	132.678	103.079	70.2734	31.584	-3.72343
	555.881	197.314	132.646	103.099	70.3144	31.618	-3.7634
	556.363	197.317	132.62	103.126	70.3473	31.6512	-3.80767
	556.845	197.323	132.602	103.158	70.3731	31.6807	-3.85476
	557.327	197.332	132.592	103.193	70.3942	31.7038	-3.9033
	557.809	197.343	132.59	103.229	70.4133	31.7186	-3.95212
	558.291	197.358	132.595	103.264	70.4334	31.7241	-4.00049
	558.773	197.378	132.605	103.295	70.457	31.7204	-4.04822
	559.255	197.402	132.619	103.32	70.4862	31.7087	-4.09562
	559.737	197.433	132.636	103.336	70.5221	31.6908	-4.14335
	560.22	197.468	132.655	103.344	70.5642	31.6688	-4.19213
	560.702	197.507	132.677	103.344	70.6106	31.6444	-4.24245
	561.184	197.547	132.7	103.337	70.6577	31.6193	-4.29436
	561.666	197.587	132.726	103.323	70.7008	31.5943	-4.34737
	562.148	197.624	132.753	103.305	70.7346	31.5703	-4.40067
	562.63	197.659	132.782	103.286	70.7539	31.5482	-4.45334
	563.112	197.691	132.811	103.267	70.7548	31.5288	-4.50468
	563.595	197.721	132.842	103.25	70.7352	31.5134	-4.55448
	564.077	197.75	132.872	103.235	70.6956	31.5033	-4.60316
	564.559	197.778	132.901	103.224	70.6384	31.4995	-4.6517
	565.041	197.804	132.93	103.216	70.5684	31.5025	-4.70158
	565.523	197.827	132.956	103.21	70.4912	31.5119	-4.75449
	566.005	197.843	132.98	103.207	70.4131	31.5264	-4.81212
	566.487	197.849	133.001	103.208	70.3402	31.5436	-4.87589
	566.969	197.846	133.021	103.213	70.2777	31.5611	-4.94662
	567.451	197.831	133.039	103.224	70.2301	31.5763	-5.02432
	567.933	197.806	133.057	103.243	70.2006	31.5872	-5.10799
	568.416	197.776	133.075	103.27	70.1916	31.5927	-5.19564
	568.898	197.743	133.093	103.305	70.2045	31.5932	-5.28459
	569.38	197.711	133.112	103.346	70.2397	31.5901	-5.3719
	569.862	197.685	133.131	103.39	70.296	31.5856	-5.45508
	570.344	197.665	133.148	103.434	70.3713	31.5823	-5.53257
	570.826	197.652	133.163	103.476	70.4615	31.5829	-5.60419
	571.308	197.643	133.176	103.512	70.5612	31.5894	-5.67104
	571.79	197.635	133.185	103.541	70.6638	31.603	-5.73515
	572.273	197.627	133.193	103.564	70.7623	31.6241	-5.79884
	572.755	197.617	133.198	103.583	70.8497	31.6521	-5.86419
	573.237	197.606	133.203	103.601	70.9207	31.6859	-5.93256
	573.719	197.593	133.209	103.62	70.9717	31.7237	-6.00462
	574.201	197.582	133.215	103.641	71.0021	31.7634	-6.08054
	574.683	197.571	133.224	103.666	71.0139	31.803	-6.16033
	575.165	197.562	133.235	103.694	71.0111	31.8406	-6.24418
	575.647	197.551	133.249	103.724	70.9994	31.8744	-6.3325
	576.13	197.537	133.265	103.753	70.9843	31.9032	-6.42584
	576.612	197.518	133.284	103.779	70.9708	31.9263	-6.52444
	577.094	197.493	133.306	103.801	70.9624	31.9435	-6.62794
	577.576	197.462	133.33	103.818	70.9606	31.955	-6.73499
	578.058	197.427	133.357	103.831	70.9652	31.9614	-6.84337
	578.54	197.393	133.385	103.84	70.9748	31.9634	-6.95003
	579.022	197.365	133.416	103.848	70.9872	31.9618	-7.05159
	579.504	197.345	133.448	103.855	71.0005	31.957	-7.14479
	579.986	197.336	133.481	103.864	71.0129	31.949	-7.2269
	580.468	197.34	133.514	103.872	71.0238	31.9382	-7.29612
	580.951	197.356	133.546	103.88	71.0331	31.9246	-7.35169
	581.433	197.383	133.578	103.886	71.0412	31.9087	-7.39388
	581.915	197.417	133.611	103.886	71.0492	31.8916	-7.42379
	582.397	197.457	133.645	103.881	71.058	31.8747	-7.44299
	582.879	197.501	133.682	103.869	71.0687	31.8601	-7.45305
	583.361	197.545	133.722	103.852	71.0819	31.8499	-7.45523
	583.843	197.588	133.766	103.83	71.0981	31.8459	-7.45026
	584.325	197.628	133.812	103.806	71.1176	31.8496	-7.43823
	584.808	197.664	133.859	103.784	71.1402	31.8618	-7.41889
	585.29	197.694	133.904	103.764	71.166	31.8823	-7.39183
	585.772	197.716	133.943	103.749	71.195	31.9105	-7.35674
	586.254	197.729	133.976	103.738	71.2273	31.9452	-7.31349
	586.736	197.734	134.002	103.731	71.2631	31.985	-7.26208
	587.218	197.732	134.02	103.727	71.3026	32.0284	-7.20226
	587.7	197.725	134.033	103.725	71.3455	32.0741	-7.13333
	588.182	197.716	134.042	103.722	71.3914	32.121	-7.05396
	588.665	197.71	134.048	103.719	71.4393	32.1681	-6.96228
	589.147	197.711	134.055	103.716	71.4881	32.2146	-6.85619
	589.629	197.72	134.063	103.716	71.5362	32.2598	-6.73389
	590.111	197.738	134.072	103.718	71.5824	32.3032	-6.5943
	590.593	197.765	134.083	103.727	71.6253	32.3445	-6.43739
	591.075	197.798	134.097	103.741	71.6642	32.3836	-6.26423
	591.557	197.836	134.113	103.761	71.6988	32.4207	-6.07674
	592.039	197.877	134.131	103.787	71.7291	32.4563	-5.87728
	592.521	197.918	134.152	103.815	71.7553	32.4909	-5.6682
	593.004	197.961	134.176	103.844	71.778	32.5249	-5.45152
	593.486	198.003	134.203	103.871	71.7979	32.5587	-5.22872
	593.968	198.045	134.233	103.895	71.8158	32.5921	-5.00078
	594.45	198.085	134.266	103.916	71.8329	32.6247	-4.76828
	594.932	198.123	134.301	103.935	71.8502	32.6557	-4.53165
	595.414	198.155	134.338	103.953	71.8687	32.6841	-4.29128
	595.896	198.179	134.376	103.973	71.8893	32.709	-4.04776
	596.378	198.196	134.416	103.996	71.9124	32.73	-3.80183
	596.861	198.204	134.455	104.022	71.938	32.7471	-3.55444
	597.343	198.205	134.492	104.05	71.9658	32.761	-3.30656
	597.825	198.202	134.528	104.08	71.9956	32.7734	-3.05917
	598.307	198.196	134.561	104.109	72.0267	32.7861	-2.81293
	598.789	198.19	134.592	104.135	72.059	32.8011	-2.56825
	599.271	198.186	134.621	104.157	72.0923	32.8201	-2.3252
	599.753	198.185	134.65	104.176	72.1266	32.8445	-2.08363
	600.235	198.187	134.68	104.191	72.1618	32.8744	-1.84335
	600.717	198.192	134.712	104.203	72.1975	32.9092	-1.60439
	601.2	198.198	134.748	104.213	72.2331	32.9476	-1.36712
	601.682	198.204	134.787	104.223	72.2674	32.9877	-1.13232
	602.164	198.209	134.828	104.234	72.2989	33.0275	-0.90112
	602.646	198.213	134.87	104.247	72.326	33.0654	-0.67485
	603.128	198.215	134.911	104.26	72.3476	33.0999	-0.45482
	603.61	198.215	134.947	104.274	72.3627	33.1304	-0.24219
	604.092	198.213	134.978	104.287	72.3715	33.1569	-0.03787
	604.574	198.211	135.003	104.297	72.3749	33.1797	0.15751
	605.057	198.208	135.02	104.304	72.3743	33.1992	0.34357
	605.539	198.206	135.031	104.305	72.3714	33.2164	0.52016
	606.021	198.204	135.038	104.302	72.3675	33.2317	0.68735
	606.503	198.203	135.043	104.294	72.363	33.2462	0.8455
	606.985	198.203	135.047	104.282	72.3572	33.2608	0.99525
	607.467	198.204	135.052	104.268	72.348	33.2767	1.13745
	607.949	198.206	135.059	104.253	72.3324	33.2953	1.27305
	608.431	198.211	135.069	104.238	72.3073	33.3178	1.40288
	608.913	198.218	135.083	104.225	72.2698	33.3455	1.52743
	609.396	198.227	135.099	104.214	72.2178	33.3788	1.64674
	609.878	198.239	135.118	104.204	72.1509	33.4176	1.76033
	610.36	198.253	135.138	104.194	72.0696	33.4605	1.86737
	610.842	198.267	135.159	104.185	71.9758	33.5058	1.9669
	611.324	198.28	135.181	104.177	71.8717	33.5508	2.05819
	611.806	198.292	135.201	104.171	71.7594	33.5931	2.14088
	612.288	198.3	135.221	104.166	71.6407	33.6306	2.21525
	612.77	198.306	135.239	104.165	71.517	33.6624	2.2821
	613.253	198.308	135.255	104.168	71.3892	33.6884	2.34268
	613.735	198.307	135.271	104.175	71.2585	33.71	2.39837
	614.217	198.302	135.286	104.186	71.1264	33.729	2.45054
	614.699	198.295	135.3	104.201	70.9955	33.7479	2.50037
	615.181	198.286	135.314	104.216	70.8687	33.7687	2.54881
	615.663	198.276	135.327	104.229	70.7501	33.7929	2.59649
	616.145	198.269	135.34	104.24	70.6436	33.8214	2.64378
	616.627	198.265	135.353	104.246	70.5532	33.8536	2.6909
	617.109	198.267	135.366	104.248	70.482	33.8885	2.73795
	617.592	198.274	135.38	104.248	70.432	33.9244	2.78498
	618.074	198.287	135.395	104.246	70.404	33.9598	2.83211
	618.556	198.304	135.413	104.245	70.3974	33.9932	2.87947
	619.038	198.324	135.435	104.246	70.4108	34.0237	2.9272
	619.52	198.345	135.461	104.251	70.442	34.0509	2.97526
	620.002	198.366	135.492	104.26	70.4887	34.0752	3.02333
	620.484	198.387	135.526	104.272	70.5484	34.0969	3.07066
	620.966	198.407	135.562	104.285	70.6194	34.1168	3.11613
	621.448	198.428	135.599	104.3	70.7003	34.1358	3.15829
	621.931	198.448	135.633	104.314	70.7901	34.1544	3.19572
	622.413	198.469	135.663	104.33	70.8881	34.1735	3.22736
	622.895	198.488	135.689	104.347	70.9938	34.1936	3.25278
	623.377	198.506	135.709	104.366	71.1065	34.2152	3.27226
	623.859	198.521	135.726	104.39	71.2252	34.2388	3.28682
	624.341	198.533	135.739	104.418	71.3487	34.2645	3.29785
	624.823	198.54	135.752	104.452	71.4756	34.2921	3.30682
	625.305	198.544	135.764	104.49	71.6044	34.321	3.31496
	625.788	198.544	135.777	104.531	71.7338	34.3505	3.32315
	626.27	198.543	135.79	104.575	71.8629	34.3794	3.33186
	626.752	198.54	135.803	104.618	71.9909	34.4069	3.34133
	627.234	198.536	135.816	104.66	72.1177	34.4321	3.3516
	627.716	198.534	135.827	104.701	72.2431	34.4544	3.36269
	628.198	198.531	135.836	104.741	72.3675	34.4738	3.37461
	628.68	198.528	135.844	104.782	72.4908	34.4907	3.38728
	629.162	198.525	135.851	104.823	72.6131	34.5059	3.40057
	629.644	198.521	135.858	104.867	72.7342	34.5204	3.41419
	630.127	198.517	135.864	104.913	72.8535	34.5354	3.42774
	630.609	198.512	135.871	104.962	72.9699	34.5519	3.4408
	631.091	198.51	135.879	105.012	73.082	34.5706	3.45297
	631.573	198.511	135.886	105.062	73.188	34.5918	3.46397
	632.055	198.517	135.893	105.111	73.2859	34.6153	3.47359
	632.537	198.528	135.899	105.156	73.3743	34.6407	3.48174
	633.019	198.543	135.904	105.198	73.4522	34.6672	3.48841
	633.501	198.563	135.907	105.236	73.5194	34.694	3.49368
	633.984	198.585	135.908	105.272	73.5769	34.7206	3.49773
	634.466	198.608	135.907	105.305	73.6264	34.7467	3.50085
	634.948	198.629	135.903	105.338	73.6701	34.7722	3.50342
	635.43	198.648	135.897	105.372	73.7103	34.7973	3.50582
	635.912	198.666	135.889	105.407	73.7489	34.8223	3.5083
	636.394	198.682	135.879	105.444	73.7866	34.8475	3.5109
	636.876	198.696	135.868	105.483	73.8235	34.8729	3.51339
	637.358	198.709	135.857	105.521	73.859	34.8985	3.51537
	637.841	198.718	135.846	105.559	73.8916	34.9241	3.51633
	638.323	198.724	135.836	105.596	73.9201	34.9493	3.51591
	638.805	198.726	135.827	105.631	73.9438	34.9734	3.5139
	639.287	198.723	135.819	105.664	73.9625	34.9961	3.51035
	639.769	198.717	135.812	105.695	73.9769	35.0166	3.5054
	640.251	198.709	135.805	105.726	73.9884	35.0346	3.49921
	640.733	198.701	135.799	105.757	73.9989	35.0498	3.49178
	641.215	198.695	135.793	105.789	74.0098	35.0621	3.48289
	641.697	198.691	135.785	105.822	74.0224	35.0719	3.47234
	642.179	198.692	135.776	105.857	74.0369	35.0796	3.45995
	642.662	198.696	135.764	105.892	74.0524	35.086	3.44592
	643.144	198.702	135.75	105.927	74.0675	35.0919	3.43085
	643.626	198.711	135.732	105.961	74.08	35.098	3.41576
	644.108	198.721	135.712	105.992	74.0879	35.1048	3.40188
	644.59	198.732	135.69	106.021	74.0897	35.1123	3.39046
	645.072	198.744	135.666	106.047	74.0849	35.1205	3.38251
	645.554	198.757	135.641	106.071	74.0741	35.129	3.37856
	646.036	198.772	135.616	106.095	74.0588	35.1373	3.37868
	646.519	198.789	135.592	106.12	74.0412	35.1449	3.38254
	647.001	198.808	135.569	106.146	74.0233	35.1513	3.38943
	647.483	198.827	135.548	106.175	74.0071	35.1562	3.3985
	647.965	198.845	135.528	106.208	73.9933	35.1592	3.40875
	648.447	198.862	135.512	106.242	73.9823	35.1604	3.41927
	648.929	198.874	135.5	106.278	73.9733	35.1598	3.4293
	649.411	198.882	135.492	106.313	73.9653	35.1577	3.4384
	649.893	198.887	135.49	106.346	73.9574	35.1549	3.4465
	650.375	198.889	135.492	106.376	73.9487	35.1526	3.45396
	650.858	198.889	135.499	106.402	73.9393	35.152	3.46143
	651.34	198.889	135.509	106.424	73.9296	35.1546	3.46972
	651.822	198.889	135.521	106.443	73.921	35.1621	3.47948
	652.304	198.888	135.534	106.459	73.9152	35.1754	3.49115
	652.786	198.885	135.547	106.473	73.9138	35.1953	3.50484
	653.268	198.88	135.558	106.486	73.9186	35.2219	3.52047
	653.75	198.871	135.566	106.497	73.9305	35.2548	3.53801
	654.232	198.86	135.573	106.507	73.9501	35.2929	3.5576
	654.715	198.846	135.576	106.515	73.9767	35.3346	3.57973
	655.197	198.832	135.578	106.52	74.0092	35.3782	3.60509
	655.679	198.819	135.58	106.523	74.0461	35.422	3.63442
	656.161	198.808	135.583	106.523	74.0857	35.4646	3.66826
	656.643	198.8	135.588	106.521	74.1267	35.5048	3.70679
	657.125	198.794	135.596	106.519	74.1683	35.5424	3.74976
	657.607	198.788	135.61	106.516	74.2106	35.5775	3.79662
	658.089	198.783	135.63	106.516	74.254	35.6107	3.84663
	658.572	198.777	135.657	106.518	74.2995	35.643	3.89906
	659.054	198.77	135.694	106.522	74.3478	35.6755	3.95325
	659.536	198.763	135.74	106.53	74.3989	35.7094	4.00865
	660.018	198.758	135.798	106.541	74.4527	35.7458	4.06483
	660.5	198.754	135.867	106.555	74.5083	35.7855	4.12128
	660.982	198.754	135.947	106.57	74.5643	35.8286	4.17738
	661.464	198.759	136.034	106.589	74.6196	35.8747	4.2324
	661.946	198.768	136.119	106.61	74.6733	35.922	4.2858
	662.428	198.782	136.188	106.634	74.7243	35.9675	4.33807
	662.91	198.799	136.223	106.662	74.772	36.0078	4.39137
	663.393	198.817	136.212	106.693	74.8159	36.0406	4.44876
	663.875	198.837	136.154	106.726	74.8556	36.0646	4.5128
	664.357	198.855	136.057	106.76	74.8915	36.0797	4.58474
	664.839	198.872	135.932	106.793	74.9239	36.0866	4.66462
	665.321	198.887	135.791	106.824	74.9532	36.0863	4.75185
	665.803	198.9	135.643	106.853	74.9793	36.0802	4.84576
	666.285	198.912	135.497	106.879	75.0023	36.0701	4.94578
	666.768	198.923	135.36	106.9	75.0214	36.0581	5.05163
	667.25	198.931	135.237	106.917	75.0363	36.0458	5.16323
	667.732	198.937	135.132	106.928	75.0467	36.0347	5.28062
	668.214	198.939	135.047	106.935	75.0523	36.0255	5.40379
	668.696	198.939	134.986	106.938	75.0536	36.0185	5.53261
	669.178	198.935	134.95	106.937	75.0513	36.0136	5.66675
	669.66	198.93	134.942	106.934	75.0464	36.0104	5.8057
	670.142	198.923	134.963	106.931	75.0405	36.0087	5.94876
	670.624	198.917	135.014	106.928	75.0348	36.0089	6.09501
	671.106	198.912	135.094	106.927	75.0312	36.0113	6.24326
	671.589	198.907	135.2	106.928	75.031	36.0169	6.39203
	672.071	198.903	135.325	106.933	75.0356	36.0262	6.53954
	672.553	198.9	135.46	106.941	75.0459	36.0395	6.6841
	673.035	198.898	135.591	106.955	75.0619	36.0562	6.82465
	673.517	198.899	135.703	106.972	75.0831	36.0752	6.9613
	673.999	198.901	135.781	106.993	75.1082	36.0957	7.09573
	674.481	198.907	135.821	107.016	75.1354	36.1174	7.23029
	674.963	198.915	135.83	107.04	75.1634	36.141	7.36653
	675.446	198.926	135.818	107.064	75.1912	36.167	7.50446
	675.928	198.938	135.798	107.086	75.2188	36.1957	7.64317
	676.41	198.95	135.778	107.107	75.2464	36.2266	7.78165
	676.892	198.961	135.76	107.127	75.2746	36.2589	7.91922
	677.374	198.97	135.748	107.146	75.3042	36.2922	8.0555
	677.856	198.977	135.741	107.164	75.3359	36.3261	8.19035
	678.338	198.983	135.738	107.179	75.3699	36.3603	8.32359
	678.82	198.989	135.739	107.19	75.4062	36.3948	8.45489
	679.303	198.996	135.741	107.198	75.4442	36.4298	8.5836
	679.785	199.005	135.745	107.202	75.4831	36.4655	8.70885
	680.267	199.014	135.75	107.202	75.5222	36.5021	8.82973
	680.749	199.023	135.757	107.199	75.5607	36.5401	8.94555
	681.231	199.03	135.766	107.195	75.5985	36.58	9.05606
	681.713	199.036	135.779	107.19	75.6357	36.6219	9.16148
	682.195	199.038	135.796	107.186	75.673	36.6658	9.26223
	682.677	199.037	135.816	107.184	75.7111	36.7111	9.35873
	683.159	199.034	135.838	107.183	75.7508	36.757	9.45104
	683.641	199.03	135.863	107.184	75.7923	36.802	9.53886
	684.124	199.026	135.889	107.185	75.8355	36.8445	9.62158
	684.606	199.025	135.915	107.186	75.8797	36.8831	9.69863
	685.088	199.025	135.94	107.188	75.9239	36.9164	9.76975
	685.57	199.028	135.964	107.188	75.9669	36.9435	9.83518
	686.052	199.032	135.988	107.188	76.0076	36.9643	9.89568
	686.534	199.036	136.012	107.188	76.0453	36.9789	9.95227
	687.016	199.038	136.036	107.189	76.0797	36.9883	10.0061
	687.499	199.038	136.063	107.192	76.1109	36.9934	10.0582
	687.981	199.035	136.091	107.2	76.1394	36.9959	10.1093
	688.463	199.03	136.123	107.21	76.1661	36.9974	10.16
	688.945	199.025	136.158	107.225	76.1918	36.9994	10.2103
	689.427	199.02	136.196	107.242	76.2173	37.0033	10.2603
	689.909	199.018	136.235	107.26	76.2427	37.0102	10.3096
	690.391	199.018	136.276	107.279	76.268	37.0206	10.3576
	690.873	199.018	136.317	107.296	76.2926	37.0344	10.4035
	691.355	199.019	136.357	107.311	76.3156	37.0511	10.4467
	691.837	199.017	136.396	107.323	76.3358	37.0695	10.4865
	692.32	199.013	136.434	107.332	76.3522	37.0886	10.5229
	692.802	199.007	136.47	107.34	76.3645	37.1071	10.5557
	693.284	198.999	136.506	107.347	76.3726	37.124	10.5856
	693.766	198.993	136.542	107.354	76.3771	37.1386	10.6128
	694.248	198.988	136.577	107.361	76.379	37.1506	10.6378
	694.73	198.987	136.613	107.368	76.3796	37.16	10.6608
	695.212	198.988	136.648	107.373	76.3801	37.1673	10.6817
	695.694	198.992	136.682	107.376	76.3814	37.1732	10.7006
	696.177	198.995	136.716	107.377	76.3838	37.1785	10.718
	696.659	198.999	136.748	107.375	76.3873	37.184	10.7341
	697.141	199.001	136.778	107.371	76.3914	37.1904	10.7498
	697.623	199.001	136.806	107.365	76.3954	37.1982	10.7658
	698.105	199	136.832	107.359	76.3988	37.2075	10.7827
	698.587	199	136.855	107.353	76.4009	37.218	10.8009
	699.069	198.999	136.878	107.349	76.4018	37.2293	10.8204
	699.551	199	136.899	107.347	76.4018	37.2408	10.8415
	700.034	199.001	136.92	107.347	76.4016	37.2517	10.8643
	700.516	199.002	136.94	107.35	76.4021	37.2614	10.8889
	700.998	199.003	136.959	107.354	76.4037	37.2696	10.9159
	701.48	199.001	136.977	107.358	76.407	37.2761	10.9457
	701.962	198.998	136.992	107.362	76.4117	37.2809	10.9785
	702.444	198.993	137.003	107.364	76.4175	37.2844	11.014
	702.926	198.988	137.01	107.364	76.4237	37.2872	11.0517
	703.408	198.983	137.013	107.361	76.4297	37.2901	11.091
	703.89	198.981	137.013	107.357	76.4351	37.2936	11.131
	704.373	198.981	137.01	107.352	76.4401	37.2985	11.1709
	704.855	198.983	137.006	107.346	76.4449	37.3051	11.2106
	705.337	198.987	137.001	107.339	76.4502	37.3135	11.2496
	705.819	198.991	136.999	107.334	76.457	37.3231	11.2881
	706.301	198.995	136.998	107.328	76.4659	37.3334	11.3261
	706.783	198.997	137	107.323	76.4773	37.3434	11.3636
	707.265	198.997	137.004	107.317	76.4915	37.3522	11.4008
	707.747	198.995	137.01	107.312	76.508	37.3592	11.4378
	708.23	198.992	137.017	107.307	76.5264	37.364	11.4749
	708.712	198.99	137.024	107.302	76.5458	37.3668	11.512
	709.194	198.989	137.029	107.298	76.5652	37.3679	11.5491
	709.676	198.989	137.034	107.295	76.5839	37.368	11.5858
	710.158	198.988	137.036	107.294	76.6011	37.3676	11.6215
	710.64	198.987	137.036	107.295	76.6163	37.3674	11.6555
	711.122	198.983	137.035	107.299	76.6294	37.3679	11.6872
	711.604	198.976	137.032	107.305	76.6406	37.3694	11.7164
	712.086	198.966	137.028	107.313	76.6501	37.372	11.743
	712.568	198.955	137.023	107.323	76.6583	37.3757	11.7676
	713.051	198.944	137.017	107.334	76.6657	37.3804	11.791
	713.533	198.936	137.009	107.346	76.6725	37.3858	11.8135
	714.015	198.929	136.998	107.357	76.6791	37.3914	11.8357
	714.497	198.926	136.983	107.366	76.6854	37.3966	11.8575
	714.979	198.924	136.965	107.375	76.6916	37.4008	11.8787
	715.461	198.923	136.943	107.382	76.6977	37.4034	11.8987
	715.943	198.92	136.917	107.387	76.7039	37.4038	11.9171
	716.426	198.915	136.888	107.391	76.71	37.4019	11.9334
	716.908	198.908	136.858	107.394	76.7165	37.3974	11.9476
	717.39	198.899	136.827	107.397	76.7235	37.3907	11.9595
	717.872	198.89	136.798	107.399	76.7311	37.3823	11.9691
	718.354	198.881	136.771	107.399	76.7395	37.3727	11.9767
	718.836	198.874	136.747	107.399	76.7488	37.3629	11.9824
	719.318	198.868	136.727	107.396	76.7591	37.3533	11.9869
	719.8	198.864	136.713	107.391	76.7704	37.3447	11.9905
	720.282	198.861	136.702	107.385	76.7824	37.3373	11.9938
	720.764	198.859	136.696	107.376	76.7946	37.3312	11.9973
	721.247	198.856	136.694	107.365	76.8066	37.326	12.001
	721.729	198.851	136.694	107.352	76.8177	37.3214	12.0046
	722.211	198.847	136.696	107.339	76.8272	37.3169	12.0077
	722.693	198.842	136.699	107.327	76.8347	37.312	12.0098
	723.175	198.837	136.702	107.315	76.84	37.3065	12.0106
	723.657	198.833	136.705	107.304	76.8432	37.3005	12.0099
	724.139	198.832	136.707	107.296	76.8447	37.2941	12.0081
	724.621	198.831	136.706	107.289	76.8451	37.2875	12.0053
	725.104	198.83	136.703	107.283	76.8448	37.2809	12.0021
	725.586	198.828	136.697	107.279	76.8442	37.2747	11.9985
	726.068	198.825	136.687	107.275	76.8434	37.269	11.9945
	726.55	198.82	136.673	107.272	76.8421	37.2636	11.99
	727.032	198.812	136.657	107.27	76.8401	37.2584	11.9846
	727.514	198.803	136.637	107.268	76.8367	37.2533	11.9782
	727.996	198.794	136.615	107.266	76.8316	37.2479	11.9707
	728.478	198.787	136.591	107.266	76.8243	37.2417	11.962
	728.961	198.781	136.566	107.268	76.8148	37.2345	11.9519
	729.443	198.778	136.541	107.27	76.8031	37.2259	11.9404
	729.925	198.775	136.515	107.273	76.7895	37.2155	11.9272
	730.407	198.773	136.489	107.276	76.7745	37.2035	11.9123
	730.889	198.77	136.463	107.279	76.7584	37.1899	11.8961
	731.371	198.766	136.438	107.281	76.7417	37.1752	11.8789
	731.853	198.762	136.413	107.282	76.7246	37.16	11.8615
	732.335	198.757	136.388	107.281	76.7071	37.1452	11.8445
	732.817	198.754	136.362	107.278	76.6892	37.1314	11.8282
	733.3	198.751	136.336	107.273	76.6705	37.1192	11.8128
	733.782	198.749	136.309	107.266	76.6509	37.1087	11.7978
	734.264	198.747	136.281	107.258	76.6304	37.0999	11.7827
	734.746	198.745	136.252	107.249	76.6091	37.0922	11.7668
	735.228	198.743	136.221	107.24	76.5875	37.0852	11.7499
	735.71	198.738	136.19	107.23	76.5662	37.0781	11.7316
	736.192	198.733	136.158	107.219	76.5457	37.0704	11.7123
	736.674	198.726	136.125	107.207	76.5266	37.0614	11.6922
	737.157	198.72	136.093	107.195	76.509	37.0511	11.6716
	737.639	198.714	136.061	107.182	76.4927	37.0393	11.651
	738.121	198.708	136.03	107.169	76.4773	37.0263	11.6306
	738.603	198.704	135.999	107.155	76.4624	37.0126	11.6107
	739.085	198.701	135.969	107.14	76.4472	36.9988	11.5916
	739.567	198.699	135.94	107.127	76.4315	36.9852	11.5736
	740.049	198.697	135.911	107.114	76.415	36.9726	11.5567
	740.531	198.694	135.883	107.101	76.3975	36.9612	11.5408
	741.013	198.69	135.854	107.09	76.3792	36.9511	11.5256
	741.495	198.684	135.825	107.078	76.3602	36.9425	11.5107
	741.978	198.678	135.795	107.067	76.3404	36.9349	11.4956
	742.46	198.672	135.765	107.056	76.3199	36.9282	11.4801
	742.942	198.666	135.734	107.043	76.2987	36.9218	11.4642
	743.424	198.661	135.703	107.029	76.2767	36.9153	11.448
	743.906	198.658	135.672	107.014	76.2536	36.9081	11.432
	744.388	198.656	135.642	106.998	76.2292	36.8997	11.4163
	744.87	198.655	135.612	106.98	76.2034	36.8896	11.4012
	745.352	198.653	135.583	106.962	76.1759	36.8776	11.3868
	745.835	198.651	135.553	106.943	76.1467	36.8635	11.3731
	746.317	198.647	135.524	106.924	76.116	36.8476	11.3599
	746.799	198.644	135.494	106.905	76.0839	36.8302	11.3473
	747.281	198.64	135.463	106.885	76.0508	36.8121	11.335
	747.763	198.638	135.43	106.866	76.0169	36.7938	11.3231
	748.245	198.637	135.396	106.846	75.9825	36.7762	11.3113
	748.727	198.636	135.36	106.825	75.9478	36.7596	11.2994
	749.209	198.635	135.324	106.804	75.913	36.7442	11.2871
	749.692	198.633	135.288	106.782	75.8782	36.73	11.2744
	750.174	198.629	135.253	106.759	75.8435	36.7167	11.2616
	750.656	198.621	135.219	106.737	75.8089	36.7038	11.249
	751.138	198.611	135.186	106.715	75.7746	36.6908	11.2371
	751.62	198.599	135.155	106.693	75.7404	36.6772	11.2264
	752.102	198.587	135.126	106.672	75.7063	36.6628	11.2167
	752.584	198.576	135.099	106.652	75.6724	36.6475	11.2078
	753.066	198.565	135.073	106.632	75.6386	36.6313	11.1989
	753.548	198.556	135.05	106.614	75.6048	36.6147	11.1892
	754.031	198.548	135.028	106.596	75.5712	36.5981	11.1782
	754.513	198.54	135.008	106.579	75.5381	36.5821	11.1656
	754.995	198.532	134.99	106.564	75.5058	36.5676	11.1517
	755.477	198.523	134.973	106.55	75.4745	36.5549	11.1372
	755.959	198.514	134.957	106.537	75.4445	36.5446	11.123
	756.441	198.505	134.944	106.527	75.416	36.5367	11.1099
	756.923	198.495	134.931	106.518	75.3888	36.5311	11.0988
	757.405	198.486	134.921	106.51	75.3627	36.5273	11.0898
	757.888	198.476	134.912	106.503	75.3374	36.5249	11.0831
	758.37	198.467	134.906	106.496	75.3125	36.523	11.0785
	758.852	198.458	134.902	106.489	75.2879	36.5213	11.0759
	759.334	198.45	134.9	106.483	75.2634	36.5192	11.0747
	759.816	198.44	134.9	106.476	75.239	36.5167	11.0746
	760.298	198.43	134.902	106.469	75.2151	36.5138	11.0747
	760.78	198.418	134.905	106.461	75.192	36.5107	11.0744
	761.262	198.405	134.91	106.454	75.1699	36.5079	11.0732
	761.744	198.391	134.916	106.448	75.1493	36.5058	11.0706
	762.227	198.378	134.923	106.441	75.1303	36.5049	11.0666
	762.709	198.367	134.931	106.435	75.113	36.5055	11.0614
	763.191	198.357	134.942	106.43	75.0974	36.5077	11.0552
	763.673	198.35	134.953	106.425	75.0834	36.5114	11.0486
	764.155	198.343	134.967	106.42	75.0707	36.5164	11.042
	764.637	198.338	134.981	106.416	75.0594	36.5222	11.0356
	765.119	198.332	134.997	106.412	75.0494	36.5283	11.0297
	765.601	198.325	135.012	106.41	75.0407	36.5341	11.0247
	766.083	198.317	135.027	106.408	75.0336	36.5393	11.0207
	766.566	198.309	135.041	106.407	75.0283	36.5437	11.0182
	767.048	198.3	135.053	106.409	75.0251	36.5473	11.0173
	767.53	198.292	135.064	106.411	75.0242	36.5503	11.0182
	768.012	198.284	135.074	106.415	75.0255	36.553	11.021
	768.494	198.276	135.083	106.42	75.0291	36.5558	11.0256
	768.976	198.268	135.092	106.427	75.0345	36.5592	11.0318
	769.458	198.259	135.103	106.434	75.0415	36.5633	11.0396
	769.94	198.25	135.116	106.441	75.0497	36.5684	11.0489
	770.423	198.239	135.131	106.449	75.0587	36.5743	11.0595
	770.905	198.229	135.149	106.457	75.0682	36.5811	11.0712
	771.387	198.22	135.169	106.465	75.0781	36.5883	11.0832
	771.869	198.211	135.19	106.472	75.0883	36.5956	11.0945
	772.351	198.203	135.212	106.48	75.0988	36.6026	11.1041
	772.833	198.195	135.234	106.488	75.1097	36.6089	11.1108
	773.315	198.187	135.256	106.496	75.121	36.6141	11.1137
	773.797	198.178	135.276	106.503	75.1328	36.6181	11.1125
	774.279	198.167	135.296	106.51	75.1449	36.6206	11.1073
	774.762	198.153	135.314	106.516	75.1573	36.6218	11.0988
	775.244	198.137	135.331	106.522	75.1697	36.6215	11.0875
	775.726	198.119	135.346	106.526	75.1815	36.6201	11.0741
	776.208	198.099	135.361	106.531	75.1923	36.6179	11.0593
	776.69	198.078	135.375	106.535	75.2015	36.6151	11.043
	777.172	198.056	135.388	106.539	75.2088	36.6124	11.0252
	777.654	198.035	135.401	106.543	75.214	36.6102	11.0058
	778.136	198.013	135.413	106.546	75.217	36.6089	10.9844
	778.619	197.992	135.425	106.55	75.2181	36.6088	10.9604
	779.101	197.971	135.435	106.553	75.2176	36.6097	10.9335
	779.583	197.951	135.446	106.555	75.216	36.6116	10.9034
	780.065	197.929	135.455	106.556	75.2137	36.6139	10.8698
	780.547	197.908	135.464	106.556	75.211	36.6158	10.8329
	781.029	197.886	135.473	106.555	75.2078	36.6168	10.7931
	781.511	197.865	135.484	106.552	75.2042	36.6162	10.7514
	781.993	197.845	135.495	106.549	75.1997	36.6135	10.7086
	782.476	197.826	135.507	106.546	75.1941	36.6086	10.6657
	782.958	197.806	135.522	106.542	75.187	36.6017	10.6234
	783.44	197.786	135.536	106.538	75.1782	36.5933	10.5819
	783.922	197.764	135.552	106.535	75.1678	36.5839	10.541
	784.404	197.741	135.567	106.531	75.1559	36.5744	10.5001
	784.886	197.714	135.582	106.527	75.1427	36.5654	10.4587
	785.368	197.687	135.595	106.523	75.1287	36.5573	10.4162
	785.85	197.658	135.607	106.519	75.1141	36.5505	10.3722
	786.332	197.629	135.617	106.513	75.099	36.5447	10.3263
	786.814	197.601	135.625	106.508	75.0832	36.5395	10.2786
	787.297	197.575	135.632	106.502	75.0665	36.5344	10.2289
	787.779	197.55	135.638	106.495	75.0483	36.5285	10.1772
	788.261	197.525	135.645	106.488	75.0285	36.5214	10.1235
	788.743	197.5	135.652	106.48	75.0067	36.5125	10.068
	789.225	197.474	135.66	106.472	74.9833	36.5017	10.0106
	789.707	197.448	135.668	106.463	74.9586	36.489	9.95164
	790.189	197.421	135.678	106.455	74.9331	36.4747	9.89104
	790.671	197.394	135.687	106.446	74.9077	36.4593	9.82874
	791.154	197.366	135.697	106.437	74.8831	36.4436	9.7645
	791.636	197.337	135.706	106.428	74.8596	36.4282	9.69809
	792.118	197.306	135.715	106.419	74.8376	36.4139	9.62941
	792.6	197.273	135.723	106.411	74.8171	36.4013	9.55862
	793.082	197.237	135.731	106.402	74.7977	36.3907	9.48614
	793.564	197.198	135.74	106.395	74.779	36.3821	9.41264
	794.046	197.156	135.75	106.387	74.7604	36.3752	9.33884
	794.528	197.112	135.761	106.38	74.7416	36.3695	9.26526
	795.01	197.065	135.773	106.373	74.7221	36.364	9.19212
	795.493	197.017	135.786	106.366	74.7018	36.3579	9.11929
	795.975	196.968	135.8	106.359	74.6807	36.3506	9.0463
	796.457	196.918	135.814	106.353	74.659	36.3414	8.97256
	796.939	196.869	135.827	106.346	74.637	36.3305	8.89748
	797.421	196.82	135.838	106.338	74.6153	36.3179	8.82049
	797.903	196.771	135.849	106.33	74.5941	36.3042	8.74123
	798.385	196.722	135.857	106.322	74.5737	36.2901	8.65947
	798.867	196.672	135.864	106.314	74.5542	36.2762	8.5751
	799.35	196.621	135.87	106.305	74.5355	36.2631	8.48817
	799.832	196.569	135.876	106.297	74.5174	36.251	8.39888
	800.314	196.516	135.882	106.289	74.4997	36.2402	8.30753
	800.796	196.462	135.889	106.282	74.4821	36.2306	8.21451
	801.278	196.406	135.898	106.275	74.4647	36.2223	8.12012
	801.76	196.349	135.908	106.27	74.4476	36.2148	8.02451
	802.242	196.289	135.92	106.266	74.4308	36.2082	7.92754
	802.724	196.226	135.932	106.263	74.4146	36.2019	7.82878
	803.207	196.16	135.945	106.26	74.3993	36.1959	7.72766
	803.689	196.089	135.958	106.258	74.3849	36.1897	7.62361
	804.171	196.014	135.972	106.255	74.3714	36.1831	7.51625
	804.653	195.935	135.986	106.254	74.3585	36.1758	7.40551
	805.135	195.854	136	106.253	74.3458	36.1677	7.29168
	805.617	195.772	136.013	106.252	74.3328	36.1585	7.17535
	806.099	195.688	136.027	106.252	74.319	36.1484	7.05727
	806.581	195.606	136.04	106.253	74.304	36.1373	6.9383
	807.063	195.524	136.054	106.255	74.2877	36.1256	6.81923
	807.545	195.442	136.067	106.258	74.2702	36.1134	6.70075
	808.028	195.362	136.081	106.262	74.2519	36.1011	6.58347
	808.51	195.284	136.094	106.266	74.2332	36.0888	6.46779
	808.992	195.208	136.107	106.272	74.2147	36.0766	6.35393
	809.474	195.135	136.119	106.277	74.1969	36.0642	6.24182
	809.956	195.065	136.131	106.283	74.1798	36.0515	6.13116
	810.438	194.998	136.143	106.288	74.1635	36.0378	6.02143
	810.92	194.934	136.154	106.294	74.1477	36.023	5.91201
	811.403	194.872	136.165	106.299	74.132	36.0067	5.80228
	811.885	194.811	136.176	106.304	74.1158	35.9889	5.69173
	812.367	194.749	136.187	106.309	74.0986	35.9699	5.57997
	812.849	194.685	136.199	106.313	74.0802	35.95	5.46667
	813.331	194.619	136.212	106.317	74.0601	35.9298	5.35139
	813.813	194.551	136.226	106.319	74.0383	35.9097	5.23348
	814.295	194.479	136.241	106.32	74.0143	35.8898	5.11201
	814.777	194.403	136.256	106.32	73.9882	35.8703	4.98573
	815.259	194.321	136.271	106.319	73.9594	35.8507	4.85325
	815.742	194.234	136.287	106.315	73.9278	35.8307	4.71313
	816.224	194.14	136.303	106.311	73.8929	35.8094	4.56403
	816.706	194.038	136.318	106.305	73.8544	35.7863	4.40478
	817.188	193.926	136.333	106.299	73.8122	35.7606	4.2344
	817.67	193.803	136.345	106.291	73.7659	35.7315	4.05197
	818.152	193.667	136.354	106.284	73.7154	35.6988	3.85654
	818.634	193.516	136.359	106.278	73.6608	35.662	3.647
	819.116	193.349	136.361	106.271	73.602	35.6211	3.42192
	819.598	193.164	136.357	106.265	73.5389	35.5763	3.17956
	820.081	192.959	136.349	106.259	73.4716	35.5276	2.91791
	820.563	192.732	136.337	106.251	73.3999	35.4754	2.63487
	821.045	192.483	136.321	106.243	73.3238	35.42	2.32849
	821.527	192.21	136.303	106.233	73.243	35.3616	1.99734
	822.009	191.913	136.282	106.22	73.1572	35.3004	1.64081
	822.491	191.594	136.259	106.204	73.0658	35.2365	1.25932
	822.973	191.255	136.233	106.185	72.9684	35.1698	0.85435
	823.455	190.9	136.206	106.162	72.8643	35.1003	0.4282
	823.938	190.534	136.175	106.137	72.753	35.0276	-0.01628
	824.42	190.159	136.141	106.107	72.6337	34.9512	-0.47613
	824.902	189.78	136.105	106.074	72.5059	34.8707	-0.94848
	825.384	189.4	136.065	106.037	72.3695	34.7854	-1.43078
	825.866	189.021	136.022	105.994	72.2244	34.6948	-1.92068
	826.348	188.643	135.976	105.947	72.0712	34.5988	-2.416
	826.83	188.268	135.928	105.895	71.9106	34.4977	-2.91454
	827.312	187.895	135.878	105.838	71.7439	34.392	-3.41416
	827.794	187.523	135.826	105.777	71.5725	34.2829	-3.91289
	828.277	187.153	135.772	105.713	71.3979	34.1718	-4.40917
	828.759	186.782	135.714	105.648	71.2215	34.0601	-4.90222
	829.241	186.406	135.653	105.582	71.0448	33.9494	-5.39219
	829.723	186.02	135.586	105.516	70.8691	33.8409	-5.88042
	830.205	185.617	135.513	105.45	70.6953	33.7355	-6.36951
	830.687	185.187	135.434	105.385	70.5246	33.6339	-6.86353
	831.169	184.72	135.35	105.322	70.358	33.5361	-7.3681
	831.651	184.203	135.26	105.258	70.1964	33.4423	-7.89078
	832.134	183.621	135.165	105.196	70.0407	33.3522	-8.4414
	832.616	182.958	135.067	105.134	69.8915	33.2659	-9.03246
	833.098	182.194	134.964	105.072	69.7493	33.1833	-9.6794
	833.58	181.31	134.857	105.01	69.6145	33.1047	-10.4005
	834.062	180.285	134.745	104.948	69.4868	33.0306	-11.2163
	834.544	179.1	134.627	104.886	69.3655	32.9612	-12.1485
	835.026	177.74	134.502	104.824	69.2494	32.8971	-13.2175
	835.508	176.197	134.369	104.761	69.1372	32.8381	-14.4394
	835.99	174.472	134.227	104.697	69.0272	32.7843	-15.8223
	836.472	172.579	134.075	104.631	68.9181	32.7351	-17.3627
	836.955	170.547	133.915	104.562	68.8089	32.6899	-19.0426
	837.437	168.417	133.748	104.49	68.699	32.6481	-20.8297
	837.919	166.241	133.574	104.415	68.5888	32.6088	-22.6797
	838.401	164.078	133.398	104.337	68.4787	32.5712	-24.5406
	838.883	161.986	133.223	104.258	68.3698	32.5348	-26.3582
	839.365	160.021	133.052	104.178	68.2629	32.4987	-28.0808
	839.847	158.229	132.887	104.1	68.1593	32.4621	-29.6623
	840.33	156.652	132.732	104.024	68.0597	32.4243	-31.064
	840.812	155.322	132.59	103.951	67.9652	32.3847	-32.2547
	841.294	154.263	132.462	103.883	67.8766	32.343	-33.2101
	841.776	153.492	132.349	103.821	67.7952	32.2991	-33.9124
	842.258	153.023	132.254	103.765	67.722	32.2538	-34.3494
	842.74	152.861	132.178	103.715	67.6583	32.2078	-34.5138
	843.222	153.008	132.121	103.673	67.6055	32.1627	-34.4036
	843.704	153.459	132.085	103.638	67.5647	32.1202	-34.0222
	844.186	154.204	132.07	103.61	67.5372	32.0819	-33.3785
	844.669	155.226	132.075	103.591	67.5241	32.0498	-32.4883
	845.151	156.499	132.1	103.579	67.5264	32.0252	-31.3744
	845.633	157.993	132.143	103.575	67.5447	32.0093	-30.0669
	846.115	159.669	132.202	103.579	67.5795	32.0029	-28.6027
	846.597	161.484	132.275	103.592	67.6308	32.0062	-27.0241
	847.079	163.391	132.36	103.612	67.6988	32.0195	-25.3757
	847.561	165.344	132.453	103.639	67.7832	32.0427	-23.7016
	848.043	167.299	132.553	103.674	67.8841	32.076	-22.041
	848.525	169.221	132.657	103.715	68.0015	32.1193	-20.4263
	849.008	171.078	132.764	103.762	68.1354	32.1731	-18.8818
	849.49	172.847	132.873	103.816	68.286	32.2376	-17.424
	849.972	174.51	132.983	103.875	68.4531	32.313	-16.063
	850.454	176.052	133.093	103.939	68.6362	32.3994	-14.8045
	850.936	177.467	133.203	104.01	68.8344	32.4965	-13.6503
	851.418	178.75	133.313	104.085	69.0464	32.6038	-12.5993
	851.9	179.901	133.423	104.164	69.2706	32.7202	-11.6476
	852.382	180.927	133.532	104.248	69.505	32.8444	-10.7886
	852.865	181.836	133.641	104.334	69.7473	32.9749	-10.0134
	853.347	182.64	133.748	104.422	69.9953	33.1099	-9.31168
	853.829	183.354	133.854	104.511	70.2464	33.2477	-8.67215
	854.311	183.992	133.957	104.6	70.4984	33.3864	-8.08337
	854.793	184.57	134.057	104.689	70.749	33.5244	-7.53432
	855.275	185.101	134.153	104.777	70.9963	33.6602	-7.01491
	855.757	185.6	134.246	104.863	71.2391	33.7926	-6.51635
	856.239	186.078	134.335	104.948	71.4764	33.9207	-6.03143
	856.721	186.542	134.42	105.031	71.7076	34.044	-5.55474
	857.204	186.999	134.502	105.113	71.9324	34.1624	-5.08267
	857.686	187.451	134.579	105.193	72.1509	34.2762	-4.61337
	858.168	187.9	134.654	105.271	72.3628	34.3859	-4.14645
	858.65	188.345	134.726	105.348	72.5683	34.4924	-3.68271
	859.132	188.784	134.795	105.423	72.7673	34.5963	-3.22379
	859.614	189.214	134.862	105.497	72.9598	34.6986	-2.77182
	860.096	189.631	134.927	105.57	73.1461	34.7996	-2.32918
	860.578	190.032	134.989	105.641	73.3264	34.8999	-1.89822
	861.061	190.414	135.05	105.71	73.5012	34.9992	-1.48109
	861.543	190.773	135.109	105.779	73.6711	35.0974	-1.07955
	862.025	191.108	135.166	105.846	73.8367	35.194	-0.69483
	862.507	191.418	135.222	105.913	73.9986	35.2884	-0.32755
	862.989	191.703	135.277	105.979	74.1573	35.38	0.02227
	863.471	191.965	135.331	106.045	74.313	35.4683	0.3551
	863.953	192.204	135.386	106.111	74.4656	35.5529	0.67178
	864.435	192.422	135.441	106.176	74.6149	35.6337	0.97331
	864.918	192.622	135.497	106.242	74.7605	35.7108	1.26083
	865.399	192.804	135.553	106.307	74.9017	35.7844	1.53549
	865.882	192.971	135.609	106.371	75.0381	35.855	1.79852
	866.364	193.124	135.666	106.435	75.1694	35.9231	2.05124
	866.846	193.265	135.721	106.497	75.2957	35.9893	2.29491
	867.328	193.397	135.776	106.557	75.4172	36.0537	2.53077
	867.81	193.52	135.831	106.616	75.5343	36.1165	2.75973
	868.292	193.637	135.883	106.672	75.6476	36.1774	2.98235
	868.774	193.748	135.935	106.726	75.7573	36.2358	3.19886
	869.256	193.855	135.985	106.778	75.8637	36.2912	3.40915
	869.739	193.958	136.034	106.827	75.9667	36.3426	3.61298
	870.221	194.057	136.083	106.874	76.066	36.3897	3.81008
	870.703	194.154	136.132	106.919	76.1614	36.432	4.00024
	871.185	194.248	136.18	106.962	76.2524	36.4695	4.18321
	871.667	194.341	136.229	107.003	76.3387	36.5024	4.35867
	872.149	194.432	136.276	107.042	76.42	36.5311	4.52609
	872.631	194.521	136.323	107.079	76.4964	36.5563	4.68472
	873.113	194.608	136.368	107.115	76.5679	36.5788	4.83362
	873.596	194.692	136.411	107.149	76.635	36.5996	4.97191
	874.078	194.774	136.452	107.182	76.698	36.6194	5.09876
	874.56	194.852	136.49	107.214	76.7576	36.6389	5.21367
	875.042	194.927	136.527	107.245	76.8142	36.6587	5.31638
	875.524	194.997	136.562	107.276	76.868	36.679	5.40694
	876.006	195.062	136.596	107.307	76.9192	36.6998	5.48569
	876.488	195.121	136.63	107.338	76.9677	36.7209	5.55318
	876.97	195.174	136.662	107.368	77.0134	36.7419	5.61024
	877.452	195.22	136.695	107.397	77.0561	36.7626	5.65794
	877.935	195.26	136.727	107.425	77.096	36.7828	5.69757
	878.417	195.295	136.76	107.452	77.1335	36.8021	5.73059
	878.899	195.325	136.792	107.477	77.169	36.8207	5.75847
	879.381	195.35	136.825	107.501	77.2032	36.8386	5.78259
	879.863	195.373	136.858	107.522	77.2368	36.856	5.80419
	880.345	195.391	136.891	107.543	77.2704	36.8733	5.8243
	880.827	195.407	136.924	107.563	77.3046	36.8909	5.84381
	881.309	195.42	136.957	107.583	77.3397	36.9091	5.86351
	881.792	195.431	136.99	107.603	77.3758	36.9285	5.88411
	882.274	195.441	137.023	107.624	77.4128	36.9491	5.90617
	882.756	195.45	137.056	107.646	77.4506	36.971	5.93006
	883.238	195.459	137.091	107.669	77.4889	36.9938	5.95589
	883.72	195.469	137.125	107.692	77.5272	37.0168	5.98347
	884.202	195.478	137.161	107.716	77.5653	37.0395	6.01242
	884.684	195.487	137.197	107.74	77.6033	37.0609	6.04222
	885.166	195.495	137.233	107.763	77.6411	37.0806	6.07231
	885.648	195.502	137.269	107.787	77.679	37.0981	6.10218
	886.131	195.508	137.304	107.81	77.7174	37.1132	6.13126
	886.613	195.513	137.339	107.833	77.7564	37.126	6.15887
	887.095	195.518	137.372	107.856	77.7958	37.1368	6.18418
	887.577	195.521	137.404	107.88	77.8353	37.1457	6.20612
	888.059	195.524	137.435	107.903	77.8742	37.1533	6.22353
	888.541	195.525	137.465	107.926	77.9116	37.1597	6.23528
	889.023	195.525	137.494	107.948	77.9468	37.1654	6.24044
	889.505	195.524	137.522	107.968	77.9793	37.1707	6.23839
	889.987	195.52	137.548	107.985	78.0087	37.1756	6.22877
	890.47	195.515	137.574	108	78.0351	37.1801	6.21143
	890.952	195.508	137.599	108.012	78.0584	37.1839	6.18633
	891.434	195.5	137.623	108.022	78.0789	37.1866	6.15334
	891.916	195.489	137.643	108.029	78.0967	37.1875	6.11231
	892.398	195.475	137.662	108.034	78.1119	37.1861	6.06303
	892.88	195.459	137.678	108.037	78.1241	37.1816	6.00527
	893.362	195.441	137.691	108.038	78.1332	37.1738	5.93892
	893.845	195.42	137.701	108.038	78.1388	37.1625	5.8639
	894.327	195.397	137.708	108.037	78.1403	37.1477	5.78016
	894.809	195.37	137.714	108.035	78.1373	37.1296	5.68766
	895.291	195.34	137.717	108.03	78.1294	37.1088	5.58633
	895.773	195.306	137.717	108.023	78.1162	37.0855	5.47615
	896.255	195.268	137.715	108.014	78.0978	37.0604	5.35714
	896.737	195.226	137.711	108.003	78.0744	37.0338	5.22949
	897.219	195.18	137.704	107.989	78.0464	37.0061	5.09348
	897.701	195.131	137.695	107.973	78.014	36.9775	4.94948
	898.183	195.079	137.683	107.956	77.9778	36.948	4.79778
	898.666	195.025	137.668	107.937	77.9378	36.9173	4.63863
	899.148	194.968	137.65	107.917	77.8942	36.885	4.47218
	899.63	194.909	137.63	107.895	77.8468	36.8506	4.2985
	900.112	194.846	137.608	107.872	77.7955	36.8138	4.11775
	900.594	194.78	137.583	107.847	77.74	36.7742	3.93022
	901.076	194.71	137.556	107.82	77.6805	36.7318	3.73637
	901.558	194.637	137.528	107.791	77.6171	36.6866	3.5368
	902.04	194.56	137.498	107.76	77.5499	36.6389	3.33219
	902.523	194.48	137.467	107.726	77.4792	36.5888	3.12325
	903.005	194.397	137.435	107.69	77.4052	36.5366	2.91058
	903.487	194.311	137.402	107.652	77.328	36.4828	2.69483
	903.969	194.222	137.368	107.612	77.2476	36.4277	2.4765
	904.451	194.13	137.332	107.57	77.164	36.3715	2.25607
	904.933	194.036	137.294	107.528	77.0774	36.3145	2.03388
	905.415	193.939	137.255	107.485	76.9875	36.2569	1.81015
	905.897	193.84	137.215	107.441	76.8945	36.1985	1.58495
	906.38	193.739	137.173	107.397	76.7983	36.139	1.3582
	906.862	193.638	137.129	107.352	76.6987	36.078	1.1298
	907.344	193.534	137.085	107.306	76.596	36.0148	0.89974
	907.826	193.43	137.04	107.26	76.4903	35.949	0.66817
	908.308	193.325	136.996	107.212	76.3821	35.8805	0.43549
	908.79	193.219	136.951	107.165	76.2719	35.8093	0.20226
	909.272	193.112	136.908	107.118	76.1604	35.7359	-0.03086
	909.754	193.005	136.865	107.071	76.0483	35.6609	-0.26328
	910.236	192.897	136.823	107.026	75.936	35.5853	-0.49459
	910.718	192.787	136.783	106.982	75.8238	35.51	-0.72463
	911.201	192.677	136.742	106.94	75.7121	35.4358	-0.95348
	911.683	192.564	136.702	106.9	75.6007	35.3633	-1.18141
	912.165	192.448	136.661	106.86	75.4896	35.2931	-1.40883
	912.647	192.33	136.619	106.822	75.3787	35.2252	-1.6362
	913.129	192.208	136.577	106.784	75.2678	35.1593	-1.86399
	913.611	192.082	136.535	106.746	75.1568	35.095	-2.09267
	914.093	191.951	136.492	106.709	75.0456	35.0318	-2.32269
	914.576	191.816	136.449	106.67	74.9342	34.9689	-2.55441
	915.058	191.674	136.405	106.632	74.8226	34.9058	-2.7882
	915.54	191.526	136.362	106.593	74.7109	34.8422	-3.02439
	916.022	191.371	136.318	106.553	74.599	34.7777	-3.26334
	916.504	191.21	136.274	106.512	74.487	34.7126	-3.50552
	916.986	191.041	136.23	106.471	74.3748	34.6467	-3.75154
	917.468	190.864	136.185	106.429	74.2623	34.5803	-4.00223
	917.95	190.678	136.139	106.386	74.1492	34.5137	-4.25858
	918.432	190.482	136.093	106.343	74.0354	34.4471	-4.5218
	918.915	190.274	136.045	106.297	73.9206	34.3806	-4.79315
	919.397	190.052	135.997	106.251	73.8048	34.3144	-5.07387
	919.879	189.816	135.948	106.204	73.688	34.2486	-5.36508
	920.361	189.564	135.897	106.156	73.5703	34.183	-5.6676
	920.843	189.297	135.846	106.109	73.4518	34.1175	-5.98182
	921.325	189.015	135.795	106.062	73.3325	34.0519	-6.30755
	921.807	188.719	135.742	106.016	73.2124	33.9858	-6.64394
	922.289	188.412	135.688	105.971	73.0912	33.9187	-6.98954
	922.771	188.097	135.632	105.926	72.9684	33.8503	-7.3424
	923.254	187.776	135.575	105.881	72.8438	33.7803	-7.70033
	923.736	187.451	135.516	105.837	72.7168	33.7086	-8.06126
	924.218	187.126	135.454	105.791	72.587	33.6352	-8.42354
	924.7	186.802	135.39	105.745	72.4543	33.5601	-8.78611
	925.182	186.478	135.325	105.697	72.3186	33.4838	-9.14864
	925.664	186.156	135.257	105.647	72.18	33.4064	-9.51134
	926.146	185.835	135.188	105.597	72.0386	33.3284	-9.87476
	926.628	185.513	135.117	105.545	71.8948	33.2501	-10.2396
	927.111	185.19	135.045	105.492	71.7489	33.1716	-10.6062
	927.593	184.864	134.971	105.437	71.6008	33.0931	-10.9746
	928.075	184.537	134.897	105.383	71.4508	33.0143	-11.3446
	928.557	184.209	134.821	105.327	71.2986	32.935	-11.7154
	929.039	183.88	134.743	105.27	71.1439	32.8547	-12.0859
	929.521	183.553	134.662	105.212	70.9863	32.773	-12.4549
	930.003	183.227	134.578	105.153	70.8256	32.6895	-12.8215
	930.485	182.905	134.491	105.091	70.6616	32.604	-13.1846
	930.967	182.587	134.4	105.028	70.4944	32.5161	-13.5439
	931.45	182.272	134.305	104.963	70.3239	32.426	-13.8994
	931.932	181.959	134.207	104.897	70.1506	32.3339	-14.2518
	932.414	181.648	134.105	104.831	69.9747	32.2401	-14.6019
	932.896	181.336	134.001	104.763	69.7966	32.145	-14.9511
	933.378	181.022	133.895	104.695	69.6165	32.0493	-15.3008
	933.86	180.701	133.786	104.626	69.4348	31.9534	-15.6526
	934.342	180.37	133.675	104.557	69.2516	31.8579	-16.0088
	934.824	180.026	133.563	104.486	69.067	31.7634	-16.3718
	935.307	179.663	133.448	104.414	68.881	31.67	-16.7452
	935.789	179.276	133.332	104.34	68.6935	31.5777	-17.1333
	936.271	178.86	133.214	104.265	68.5043	31.4862	-17.5409
	936.753	178.408	133.093	104.187	68.3133	31.395	-17.973
	937.235	177.915	132.97	104.107	68.12	31.3034	-18.4343
	937.717	177.379	132.844	104.025	67.9242	31.2107	-18.9285
	938.199	176.797	132.717	103.941	67.7256	31.1164	-19.4579
	938.681	176.17	132.588	103.854	67.5236	31.02	-20.0232
	939.163	175.502	132.457	103.766	67.3177	30.9211	-20.6234
	939.646	174.797	132.325	103.677	67.1069	30.8195	-21.2559
	940.128	174.062	132.192	103.586	66.8905	30.7152	-21.9167
	940.61	173.306	132.058	103.493	66.6674	30.6079	-22.6004
	941.092	172.54	131.924	103.398	66.4365	30.4976	-23.3
	941.574	171.774	131.789	103.302	66.1972	30.3842	-24.0077
	942.056	171.022	131.654	103.203	65.9488	30.2674	-24.7146
	942.538	170.294	131.518	103.103	65.6913	30.1471	-25.4117
	943.02	169.604	131.383	103.002	65.4246	30.023	-26.0898
	943.503	168.961	131.248	102.9	65.1491	29.8946	-26.7401
	943.985	168.376	131.114	102.798	64.8651	29.7618	-27.3547
	944.467	167.858	130.981	102.697	64.5736	29.6245	-27.9263
	944.949	167.414	130.851	102.596	64.2754	29.4828	-28.4486
	945.431	167.047	130.722	102.497	63.9719	29.3374	-28.9166
	945.913	166.759	130.596	102.401	63.6645	29.1889	-29.3265
	946.395	166.551	130.475	102.307	63.355	29.0388	-29.6764
	946.877	166.418	130.357	102.217	63.0455	28.8884	-29.9666
	947.359	166.354	130.243	102.131	62.7382	28.7393	-30.1993
	947.842	166.349	130.135	102.049	62.4355	28.5933	-30.3791
	948.324	166.391	130.03	101.971	62.1401	28.4522	-30.5121
	948.806	166.466	129.931	101.899	61.8551	28.3177	-30.6056
	949.288	166.558	129.836	101.833	61.5839	28.192	-30.6678
	949.77	166.65	129.745	101.774	61.33	28.0769	-30.7075
	950.252	166.724	129.66	101.724	61.0969	27.9741	-30.7337
	950.734	166.765	129.581	101.682	60.8878	27.8855	-30.7551
	951.216	166.755	129.507	101.651	60.7054	27.8124	-30.7801
	951.698	166.68	129.44	101.632	60.5524	27.756	-30.8163
	952.181	166.53	129.382	101.624	60.431	27.7172	-30.8696
	952.663	166.293	129.332	101.628	60.343	27.6971	-30.9445
	953.145	165.964	129.29	101.645	60.2906	27.6966	-31.0439
	953.627	165.538	129.258	101.675	60.2754	27.7168	-31.1698
	954.109	165.015	129.235	101.718	60.2993	27.7588	-31.3239
	954.591	164.393	129.222	101.774	60.3634	27.8238	-31.5089
	955.073	163.672	129.218	101.844	60.4686	27.9127	-31.7289
	955.555	162.852	129.223	101.926	60.6152	28.0265	-31.99
	956.038	161.935	129.235	102.022	60.8028	28.1656	-32.3
	956.52	160.925	129.254	102.13	61.0304	28.3301	-32.6676
	957.002	159.831	129.278	102.249	61.296	28.5194	-33.1008
	957.484	158.664	129.306	102.377	61.597	28.7326	-33.6049
	957.966	157.446	129.336	102.514	61.93	28.9677	-34.1801
	958.448	156.201	129.365	102.657	62.2909	29.2225	-34.8194
	958.93	154.96	129.394	102.803	62.6749	29.4938	-35.5072
	959.412	153.76	129.42	102.951	63.0773	29.7785	-36.2191
	959.894	152.636	129.443	103.099	63.4933	30.0727	-36.9231
	960.377	151.628	129.464	103.246	63.9182	30.373	-37.582
	960.859	150.773	129.485	103.389	64.3479	30.6755	-38.1566
	961.341	150.102	129.508	103.529	64.7786	30.9765	-38.6088
	961.823	149.646	129.538	103.667	65.2066	31.2728	-38.9039
	962.305	149.428	129.578	103.801	65.6287	31.5608	-39.0117
	962.787	149.465	129.633	103.933	66.0419	31.8377	-38.9075
	963.269	149.773	129.705	104.063	66.4436	32.1009	-38.5713
	963.751	150.358	129.798	104.192	66.8317	32.3481	-37.9879
	964.234	151.225	129.915	104.319	67.2047	32.5778	-37.1469
	964.716	152.371	130.055	104.446	67.5616	32.789	-36.0432
	965.198	153.786	130.221	104.572	67.9021	32.9813	-34.6776
	965.68	155.453	130.409	104.697	68.2259	33.1545	-33.059
	966.162	157.348	130.62	104.82	68.5334	33.309	-31.2055
	966.644	159.435	130.848	104.942	68.8249	33.4455	-29.146
	967.126	161.67	131.091	105.062	69.1005	33.5646	-26.9212
	967.608	164.005	131.343	105.18	69.3607	33.6674	-24.5826
	968.091	166.385	131.598	105.293	69.6053	33.7547	-22.1906
	968.573	168.756	131.852	105.402	69.834	33.8276	-19.8102
	969.055	171.065	132.097	105.504	70.0462	33.8871	-17.5057
	969.537	173.269	132.33	105.599	70.2412	33.9343	-15.3342
	970.019	175.332	132.545	105.683	70.4179	33.9704	-13.3407
	970.501	177.231	132.74	105.757	70.5756	33.9966	-11.5537
	970.983	178.954	132.912	105.817	70.7141	34.014	-9.98497
	971.465	180.499	133.061	105.866	70.8333	34.0239	-8.63076
	971.947	181.874	133.187	105.901	70.934	34.0272	-7.47603
	972.429	183.092	133.292	105.923	71.0172	34.0251	-6.499
	972.912	184.168	133.377	105.935	71.0842	34.0182	-5.67545
	973.394	185.119	133.446	105.936	71.1364	34.0073	-4.9818
	973.876	185.96	133.5	105.928	71.1754	33.9928	-4.39689
	974.358	186.706	133.541	105.913	71.2024	33.9753	-3.90266
	974.84	187.369	133.572	105.892	71.2186	33.955	-3.48421
	975.322	187.96	133.594	105.866	71.2251	33.9323	-3.12943
	975.804	188.488	133.608	105.835	71.2229	33.9075	-2.82861
	976.286	188.961	133.617	105.801	71.2131	33.8812	-2.57401
	976.769	189.384	133.62	105.765	71.1967	33.8538	-2.3595
	977.251	189.763	133.619	105.728	71.1751	33.8259	-2.18014
	977.733	190.103	133.615	105.689	71.1496	33.7983	-2.03187
	978.215	190.407	133.609	105.652	71.1219	33.7714	-1.91128
	978.697	190.679	133.601	105.616	71.0934	33.7458	-1.81545
	979.179	190.923	133.591	105.583	71.0657	33.7219	-1.74181
	979.661	191.14	133.581	105.552	71.04	33.6998	-1.68812
	980.143	191.333	133.571	105.524	71.0173	33.6797	-1.65249
	980.625	191.505	133.56	105.5	70.9983	33.6614	-1.63332
	981.108	191.656	133.549	105.478	70.9834	33.6449	-1.62926
	981.59	191.788	133.538	105.459	70.9725	33.6302	-1.63916
	982.072	191.904	133.527	105.444	70.9656	33.617	-1.66185
	982.554	192.004	133.516	105.43	70.9625	33.6056	-1.69624
	983.036	192.09	133.506	105.42	70.963	33.5958	-1.74112
	983.518	192.165	133.496	105.411	70.9672	33.5879	-1.79527
	984	192.229	133.488	105.404	70.9753	33.582	-1.85748
	984.482	192.283	133.481	105.399	70.9877	33.5781	-1.92656
	984.965	192.328	133.476	105.396	71.0047	33.5764	-2.00147
	985.447	192.364	133.473	105.394	71.0266	33.5772	-2.08129
	985.929	192.393	133.471	105.394	71.0538	33.5804	-2.16525
	986.411	192.414	133.471	105.396	71.0861	33.5863	-2.25269
	986.893	192.429	133.473	105.4	71.1234	33.5948	-2.34303
	987.375	192.438	133.475	105.405	71.1654	33.606	-2.43573
	987.857	192.442	133.478	105.411	71.2116	33.6197	-2.53034
	988.339	192.442	133.481	105.418	71.2615	33.6358	-2.6264
	988.822	192.438	133.483	105.426	71.3147	33.6539	-2.7235
	989.304	192.431	133.486	105.434	71.3712	33.6738	-2.82127
	989.786	192.42	133.488	105.442	71.4306	33.695	-2.9194
	990.268	192.406	133.49	105.449	71.4931	33.7171	-3.01765
	990.75	192.389	133.491	105.457	71.5586	33.7396	-3.1158
	991.232	192.369	133.491	105.465	71.6271	33.7621	-3.21371
	991.714	192.348	133.491	105.473	71.6982	33.7842	-3.31132
	992.196	192.324	133.49	105.48	71.7712	33.8056	-3.40855
	992.678	192.299	133.488	105.488	71.8453	33.8261	-3.50542
	993.16	192.272	133.484	105.495	71.9193	33.8456	-3.60189
	993.643	192.244	133.48	105.502	71.992	33.864	-3.69791
	994.125	192.215	133.474	105.507	72.0624	33.8812	-3.79337
	994.607	192.186	133.468	105.51	72.1298	33.897	-3.88808
	995.089	192.156	133.459	105.512	72.1937	33.9113	-3.98181
	995.571	192.125	133.451	105.512	72.2542	33.9239	-4.07435
	996.053	192.093	133.441	105.511	72.3115	33.9345	-4.16554
	996.535	192.06	133.432	105.507	72.3659	33.943	-4.25533
	997.018	192.025	133.422	105.502	72.4178	33.9492	-4.34385
	997.5	191.99	133.411	105.496	72.4673	33.9528	-4.43134
	997.982	191.953	133.401	105.489	72.5143	33.9536	-4.51817
	998.464	191.917	133.39	105.481	72.5585	33.9515	-4.60477
	998.946	191.88	133.378	105.47	72.5991	33.9462	-4.69164
	999.428	191.842	133.365	105.457	72.6352	33.9374	-4.77927
	999.91	191.803	133.351	105.442	72.666	33.925	-4.86825
	1000.39	191.763	133.335	105.423	72.6906	33.9087	-4.9592
	1000.87	191.722	133.318	105.4	72.7082	33.8883	-5.0528
	1001.36	191.678	133.298	105.374	72.7182	33.8637	-5.14983
	1001.84	191.633	133.277	105.344	72.7203	33.8346	-5.25101
	1002.32	191.586	133.254	105.31	72.7144	33.801	-5.35707
	1002.8	191.536	133.229	105.272	72.7	33.7625	-5.46862
	1003.28	191.485	133.203	105.229	72.677	33.7191	-5.5862
	1003.77	191.43	133.176	105.182	72.6449	33.6703	-5.7103
	1004.25	191.372	133.147	105.131	72.6031	33.6161	-5.84137
	1004.73	191.311	133.117	105.074	72.5509	33.5563	-5.9799
	1005.21	191.247	133.085	105.012	72.4874	33.4906	-6.12641
	1005.7	191.179	133.05	104.945	72.412	33.4189	-6.28147
	1006.18	191.108	133.012	104.871	72.3241	33.3412	-6.44556
	1006.66	191.032	132.971	104.792	72.2234	33.2574	-6.61908
	1007.14	190.953	132.925	104.706	72.11	33.1677	-6.80231
	1007.62	190.87	132.876	104.615	71.9842	33.0723	-6.99536
	1008.11	190.782	132.823	104.518	71.8466	32.9715	-7.19827
	1008.59	190.69	132.766	104.415	71.6976	32.8655	-7.41096
	1009.07	190.593	132.704	104.308	71.538	32.7546	-7.63332
	1009.55	190.492	132.639	104.197	71.3679	32.639	-7.86521
	1010.03	190.386	132.571	104.081	71.1876	32.5187	-8.10638
	1010.52	190.275	132.5	103.959	70.9968	32.3937	-8.35643
	1011	190.161	132.425	103.833	70.7956	32.2642	-8.61492
	1011.48	190.042	132.346	103.701	70.5836	32.13	-8.88124
	1011.96	189.919	132.265	103.565	70.3609	31.9916	-9.15476
	1012.45	189.792	132.179	103.422	70.1278	31.8491	-9.43488
	1012.93	189.66	132.09	103.275	69.8849	31.7031	-9.72097
	1013.41	189.525	131.996	103.124	69.6331	31.5541	-10.0125
	1013.89	189.386	131.899	102.969	69.3734	31.4025	-10.3088
	1014.37	189.243	131.798	102.811	69.1069	31.2491	-10.6093
	1014.86	189.097	131.694	102.649	68.8349	31.0943	-10.9132
	1015.34	188.949	131.586	102.486	68.5584	30.939	-11.2199
	1015.82	188.798	131.476	102.321	68.2781	30.7836	-11.5289
	1016.3	188.645	131.364	102.154	67.9948	30.6287	-11.8396
	1016.78	188.49	131.249	101.986	67.7088	30.4748	-12.152
	1017.27	188.334	131.133	101.816	67.4205	30.3223	-12.466
	1017.75	188.176	131.016	101.646	67.1299	30.1714	-12.7819
	1018.23	188.016	130.896	101.475	66.8378	30.0222	-13.0996
	1018.71	187.854	130.775	101.305	66.5447	29.875	-13.4192
	1019.2	187.688	130.653	101.135	66.2515	29.7297	-13.7407
	1019.68	187.519	130.529	100.966	65.9594	29.5865	-14.0639
	1020.16	187.346	130.404	100.799	65.6693	29.4454	-14.3888
	1020.64	187.168	130.278	100.634	65.3824	29.3065	-14.7154
	1021.12	186.986	130.152	100.471	65.0993	29.1696	-15.0438
	1021.61	186.8	130.025	100.31	64.8207	29.0347	-15.3739
	1022.09	186.608	129.898	100.152	64.5468	28.902	-15.7055
	1022.57	186.412	129.771	99.9957	64.2781	28.7717	-16.0381
	1023.05	186.212	129.644	99.8422	64.0149	28.6438	-16.3708
	1023.53	186.008	129.518	99.6915	63.7574	28.5188	-16.7028
	1024.02	185.801	129.393	99.5443	63.5059	28.3968	-17.0333
	1024.5	185.591	129.269	99.4009	63.2608	28.278	-17.3615
	1024.98	185.381	129.147	99.2618	63.0224	28.1625	-17.6868
	1025.46	185.17	129.025	99.127	62.791	28.0504	-18.0086
	1025.94	184.96	128.905	98.997	62.5673	27.9415	-18.3264
	1026.43	184.753	128.788	98.8719	62.3517	27.8361	-18.6393
	1026.91	184.549	128.672	98.7518	62.145	27.7341	-18.9466
	1027.39	184.348	128.56	98.6369	61.9474	27.6359	-19.2476
	1027.87	184.152	128.45	98.5273	61.7591	27.5414	-19.542
	1028.36	183.959	128.344	98.4229	61.5799	27.4508	-19.8295
	1028.84	183.771	128.241	98.3237	61.4095	27.364	-20.1101
	1029.32	183.586	128.141	98.2296	61.2475	27.2811	-20.3839
	1029.8	183.405	128.046	98.1405	61.0937	27.202	-20.6508
	1030.28	183.226	127.953	98.0566	60.9479	27.1268	-20.9105
	1030.77	183.05	127.865	97.978	60.8103	27.0554	-21.1627
	1031.25	182.876	127.78	97.9048	60.6813	26.988	-21.407
	1031.73	182.703	127.7	97.8373	60.5611	26.9247	-21.6433
	1032.21	182.531	127.624	97.7755	60.4498	26.8654	-21.8716
	1032.69	182.358	127.553	97.7193	60.3476	26.8102	-22.0924
	1033.18	182.185	127.487	97.6688	60.2542	26.7591	-22.3058
	1033.66	182.01	127.424	97.6239	60.1694	26.7123	-22.5119
	1034.14	181.834	127.367	97.5845	60.0928	26.6699	-22.7106
	1034.62	181.657	127.315	97.5506	60.0242	26.6321	-22.9015
	1035.11	181.479	127.269	97.5222	59.963	26.5992	-23.0842
	1035.59	181.3	127.228	97.499	59.909	26.5712	-23.2586
	1036.07	181.121	127.192	97.4809	59.8616	26.5482	-23.4246
	1036.55	180.942	127.163	97.4675	59.8206	26.53	-23.5824
	1037.03	180.763	127.138	97.4586	59.7857	26.5165	-23.7323
	1037.52	180.584	127.119	97.4537	59.7571	26.5076	-23.8744
	1038	180.406	127.104	97.453	59.735	26.5032	-24.0088
	1038.48	180.228	127.094	97.4562	59.7196	26.5033	-24.1352
	1038.96	180.052	127.089	97.4634	59.7112	26.5079	-24.2538
	1039.44	179.877	127.088	97.4744	59.7096	26.5168	-24.3647
	1039.93	179.703	127.092	97.489	59.7142	26.5299	-24.4684
	1040.41	179.53	127.1	97.507	59.7243	26.5466	-24.5658
	1040.89	179.357	127.112	97.5278	59.739	26.5664	-24.6578
	1041.37	179.184	127.128	97.5511	59.7573	26.5887	-24.7452
	1041.85	179.009	127.148	97.5766	59.7784	26.6126	-24.8288
	1042.34	178.832	127.172	97.604	59.8014	26.6376	-24.9098
	1042.82	178.65	127.2	97.633	59.8255	26.6627	-24.9895
	1043.3	178.464	127.23	97.6632	59.8496	26.6873	-25.0698
	1043.78	178.269	127.262	97.6943	59.8724	26.7104	-25.1531
	1044.27	178.064	127.295	97.7256	59.8926	26.7312	-25.2422
	1044.75	177.847	127.328	97.7564	59.9086	26.7489	-25.3401
	1045.23	177.617	127.361	97.786	59.919	26.7627	-25.4497
	1045.71	177.369	127.392	97.8136	59.9222	26.7717	-25.5737
	1046.19	177.103	127.42	97.8384	59.917	26.7753	-25.7147
	1046.68	176.815	127.445	97.8596	59.9018	26.7725	-25.8752
	1047.16	176.502	127.467	97.8764	59.8752	26.7626	-26.0578
	1047.64	176.163	127.484	97.8882	59.8357	26.7444	-26.2657
	1048.12	175.793	127.495	97.8942	59.782	26.7172	-26.502
	1048.6	175.389	127.5	97.8939	59.7129	26.6801	-26.7701
	1049.09	174.946	127.498	97.8871	59.6279	26.6327	-27.0731
	1049.57	174.462	127.488	97.8734	59.5263	26.5744	-27.4142
	1050.05	173.931	127.469	97.8528	59.4082	26.5053	-27.7962
	1050.53	173.348	127.442	97.825	59.2734	26.4252	-28.2226
	1051.02	172.707	127.404	97.7895	59.1216	26.3342	-28.6972
	1051.5	172.001	127.356	97.7458	58.9524	26.2321	-29.2247
	1051.98	171.221	127.295	97.6932	58.7653	26.1188	-29.8109
	1052.46	170.358	127.22	97.6308	58.5596	25.9944	-30.4619
	1052.94	169.404	127.131	97.5579	58.3351	25.8587	-31.1836
	1053.42	168.351	127.025	97.4742	58.0917	25.712	-31.9812
	1053.91	167.195	126.903	97.3795	57.83	25.5548	-32.8576
	1054.39	165.936	126.763	97.2738	57.5506	25.3876	-33.8124
	1054.87	164.583	126.606	97.1575	57.2545	25.211	-34.8408
	1055.35	163.152	126.431	97.031	56.9429	25.0255	-35.9322
	1055.84	161.669	126.24	96.8946	56.617	24.8318	-37.0701
	1056.32	160.168	126.034	96.7492	56.2782	24.6303	-38.2315
	1056.8	158.69	125.817	96.5954	55.928	24.4216	-39.3888
	1057.28	157.281	125.59	96.4344	55.5683	24.2064	-40.5115
	1057.76	155.986	125.358	96.2675	55.2008	23.9852	-41.5693
	1058.25	154.845	125.123	96.0959	54.8275	23.7588	-42.5345
	1058.73	153.893	124.89	95.9212	54.4498	23.5279	-43.3847
	1059.21	153.158	124.661	95.7446	54.0691	23.2931	-44.1028
	1059.69	152.658	124.439	95.5672	53.6863	23.0548	-44.6781
	1060.17	152.406	124.227	95.3898	53.3022	22.8134	-45.1054
	1060.66	152.405	124.025	95.213	52.9175	22.5693	-45.384
	1061.14	152.653	123.834	95.0372	52.533	22.3231	-45.5177
	1061.62	153.142	123.654	94.8624	52.1491	22.0751	-45.5141
	1062.1	153.855	123.486	94.6885	51.7663	21.8258	-45.3846
	1062.59	154.771	123.327	94.5148	51.3844	21.5754	-45.1447
	1063.07	155.859	123.175	94.3405	51.0027	21.3241	-44.8141
	1063.55	157.081	123.028	94.1644	50.62	21.0717	-44.416
	1064.03	158.395	122.883	93.9856	50.2352	20.8181	-43.9771
	1064.51	159.751	122.736	93.8028	49.847	20.5631	-43.5254
	1065	161.099	122.586	93.6155	49.4546	20.3069	-43.0895
	1065.48	162.388	122.428	93.4232	49.0577	20.0496	-42.6956
	1065.96	163.572	122.263	93.2257	48.6561	19.7916	-42.3665
	1066.44	164.616	122.088	93.0228	48.2498	19.533	-42.1193
	1066.92	165.494	121.902	92.8143	47.8387	19.2739	-41.9645
	1067.41	166.193	121.704	92.6001	47.4228	19.0142	-41.9051
	1067.89	166.716	121.495	92.3798	47.0019	18.7538	-41.9372
	1068.37	167.075	121.275	92.1535	46.576	18.4926	-42.0513
	1068.85	167.287	121.045	91.9212	46.1457	18.2305	-42.2344
	1069.34	167.377	120.805	91.6832	45.7115	17.9677	-42.4726
	1069.82	167.364	120.557	91.4398	45.2739	17.7041	-42.7526
	1070.3	167.271	120.301	91.1914	44.8333	17.4398	-43.0636
	1070.78	167.111	120.038	90.9381	44.3896	17.1746	-43.3976
	1071.26	166.897	119.768	90.6798	43.9423	16.908	-43.7495
	1071.75	166.637	119.491	90.4163	43.491	16.6397	-44.1158
	1072.23	166.338	119.208	90.1475	43.0352	16.3694	-44.4945
	1072.71	166.001	118.918	89.8732	42.5749	16.0969	-44.884
	1073.19	165.631	118.621	89.5934	42.1103	15.8225	-45.283
	1073.67	165.228	118.319	89.3082	41.6417	15.5462	-45.6907
	1074.16	164.794	118.011	89.0174	41.1689	15.2681	-46.1065
	1074.64	164.328	117.697	88.7209	40.6916	14.988	-46.5309
	1075.12	163.832	117.377	88.4184	40.2089	14.7053	-46.9645
	1075.6	163.304	117.05	88.1098	39.7202	14.4196	-47.408
	1076.09	162.746	116.718	87.7952	39.225	14.1305	-47.8619
	1076.57	162.158	116.378	87.4749	38.7234	13.8378	-48.3256
	1077.05	161.54	116.032	87.1494	38.216	13.5416	-48.7982
	1077.53	160.893	115.681	86.8194	37.7036	13.242	-49.2784
	1078.01	160.218	115.324	86.4853	37.1869	12.9393	-49.7653
	1078.49	159.517	114.962	86.1475	36.6665	12.6333	-50.2583
	1078.98	158.788	114.596	85.806	36.1425	12.3239	-50.7574
	1079.46	158.034	114.225	85.4606	35.6152	12.011	-51.2625
	1079.94	157.256	113.849	85.1116	35.0852	11.6948	-51.7728
	1080.42	156.454	113.468	84.7594	34.5536	11.3756	-52.2871
	1080.91	155.633	113.085	84.4047	34.0218	11.0541	-52.8034
	1081.39	154.794	112.698	84.0484	33.4914	10.7313	-53.3198
	1081.87	153.939	112.309	83.6913	32.9635	10.408	-53.8345
	1082.35	153.07	111.918	83.3341	32.439	10.0847	-54.3467
	1082.83	152.189	111.525	82.977	31.9182	9.76193	-54.8562
	1083.32	151.296	111.131	82.6205	31.4012	9.44006	-55.363
	1083.8	150.392	110.735	82.2647	30.8887	9.11963	-55.8669
	1084.28	149.477	110.338	81.9103	30.3815	8.80141	-56.3671
	1084.76	148.554	109.941	81.5579	29.8809	8.48632	-56.8626
	1085.24	147.623	109.545	81.2082	29.3883	8.17527	-57.3523
	1085.73	146.683	109.15	80.8617	28.9044	7.86888	-57.8359
	1086.21	145.735	108.757	80.5186	28.4297	7.56746	-58.3139
	1086.69	144.777	108.366	80.179	27.9639	7.271	-58.7877
	1087.17	143.805	107.976	79.8426	27.5066	6.97942	-59.2589
	1087.65	142.817	107.587	79.5097	27.0578	6.69279	-59.7286
	1088.14	141.813	107.2	79.1808	26.6179	6.41144	-60.1974
	1088.62	140.791	106.814	78.8564	26.1877	6.13591	-60.665
	1089.1	139.75	106.431	78.5372	25.7679	5.86674	-61.1311
	1089.58	138.69	106.05	78.2238	25.3591	5.60424	-61.5957
	1090.07	137.611	105.673	77.9163	24.9609	5.34834	-62.0597
	1090.55	136.512	105.297	77.6144	24.5729	5.09872	-62.5244
	1091.03	135.392	104.924	77.318	24.1944	4.85502	-62.9916
	1091.51	134.252	104.553	77.027	23.825	4.61709	-63.4623
	1091.99	133.095	104.184	76.7415	23.4648	4.3851	-63.9367
	1092.48	131.924	103.818	76.4622	23.1145	4.15951	-64.4136
	1092.96	130.747	103.455	76.1896	22.7747	3.94074	-64.8918
	1093.44	129.571	103.096	75.924	22.4456	3.72902	-65.3699
	1093.92	128.403	102.741	75.6656	22.1266	3.52418	-65.8473
	1094.4	127.25	102.39	75.414	21.817	3.32574	-66.324
	1094.89	126.122	102.041	75.1688	21.5158	3.13315	-66.7998
	1095.37	125.026	101.696	74.9299	21.2223	2.94608	-67.2741
	1095.85	123.973	101.354	74.6973	20.9367	2.76456	-67.7449
	1096.33	122.972	101.016	74.4713	20.6594	2.58889	-68.2094
	1096.82	122.031	100.682	74.2523	20.3911	2.41949	-68.6644
	1097.3	121.159	100.353	74.0405	20.132	2.2566	-69.1072
	1097.78	120.358	100.027	73.8355	19.8819	2.10021	-69.5362
	1098.26	119.629	99.7042	73.6371	19.6402	1.95015	-69.9508
	1098.74	118.974	99.384	73.4447	19.4062	1.80626	-70.3504
	1099.23	118.39	99.0657	73.2584	19.1798	1.6687	-70.7346
	1099.71	117.875	98.7491	73.0783	18.9616	1.53804	-71.102
	1100.19	117.427	98.4343	72.9051	18.7526	1.41507	-71.4507
	1100.67	117.041	98.1217	72.7392	18.5538	1.30065	-71.7789
	1101.15	116.714	97.8113	72.5811	18.3658	1.19537	-72.0859
	1101.64	116.438	97.5029	72.4306	18.1888	1.09954	-72.372
	1102.12	116.205	97.196	72.2873	18.0225	1.01324	-72.6383
	1102.6	116.008	96.8904	72.1508	17.8666	0.93664	-72.8863
	1103.08	115.84	96.5862	72.0208	17.7214	0.8702	-73.117
	1103.57	115.694	96.2841	71.8977	17.588	0.81477	-73.3303
	1104.05	115.567	95.9856	71.7822	17.4677	0.77141	-73.5256
	1104.53	115.455	95.6921	71.6748	17.3619	0.7411	-73.7021
	1105.01	115.354	95.4052	71.5761	17.2714	0.72441	-73.8597
	1105.49	115.262	95.126	71.4863	17.1964	0.72138	-73.999
	1105.98	115.176	94.8555	71.4052	17.1363	0.73162	-74.1216
	1106.46	115.093	94.5949	71.3327	17.0905	0.75465	-74.2292
	1106.94	115.013	94.3455	71.269	17.0587	0.7901	-74.3228
	1107.42	114.938	94.1095	71.2144	17.0412	0.83789	-74.4029
	1107.9	114.868	93.8891	71.1697	17.0386	0.89816	-74.4694
	1108.39	114.805	93.6869	71.1359	17.0515	0.97093	-74.5221
	1108.87	114.751	93.5048	71.1131	17.0799	1.05603	-74.5613
	1109.35	114.707	93.3445	71.1016	17.1233	1.15289	-74.588
	1109.83	114.673	93.2074	71.101	17.1808	1.26078	-74.6035
	1110.32	114.649	93.0944	71.1113	17.2516	1.37906	-74.6088
	1110.8	114.636	93.0072	71.1323	17.3354	1.50744	-74.6043
	1111.28	114.637	92.9476	71.1646	17.4326	1.64604	-74.5891
	1111.76	114.654	92.9178	71.2088	17.544	1.79529	-74.5617
	1112.24	114.691	92.9199	71.2657	17.6705	1.95561	-74.5204
	1112.72	114.75	92.9555	71.3359	17.8127	2.12719	-74.4642
	1113.21	114.832	93.0258	71.4193	17.9703	2.30994	-74.3926
	1113.69	114.939	93.1315	71.5161	18.1433	2.50359	-74.3055
	1114.17	115.071	93.2731	71.6264	18.3315	2.70798	-74.2026
	1114.65	115.231	93.4513	71.7506	18.5354	2.92323	-74.083
	1115.14	115.421	93.6666	71.8896	18.7563	3.14977	-73.9451
	1115.62	115.643	93.9198	72.0444	18.9958	3.38814	-73.7869
	1116.1	115.9	94.2107	72.216	19.2549	3.63861	-73.6072
	1116.58	116.191	94.5386	72.4048	19.5343	3.90098	-73.4053
	1117.06	116.515	94.9014	72.6106	19.8335	4.17445	-73.1821
	1117.55	116.871	95.2965	72.8326	20.1517	4.45777	-72.9386
	1118.03	117.256	95.7207	73.07	20.4876	4.7496	-72.676
	1118.51	117.67	96.1706	73.3218	20.8403	5.0487	-72.3945
	1118.99	118.112	96.6428	73.5869	21.2091	5.35405	-72.0934
	1119.47	118.582	97.1337	73.8642	21.5936	5.66478	-71.7711
	1119.96	119.082	97.6395	74.1525	21.9929	5.97992	-71.426
	1120.44	119.613	98.1557	74.4497	22.4053	6.29823	-71.0572
	1120.92	120.174	98.6772	74.7532	22.8284	6.61814	-70.6639
	1121.4	120.769	99.199	75.0599	23.2592	6.93792	-70.2452
	1121.89	121.4	99.7164	75.3667	23.6945	7.25591	-69.7995
	1122.37	122.07	100.225	75.6706	24.132	7.57078	-69.3238
	1122.85	122.785	100.723	75.9694	24.5696	7.88155	-68.8141
	1123.33	123.552	101.207	76.261	25.0057	8.1876	-68.2661
	1123.81	124.376	101.676	76.5441	25.4391	8.48843	-67.6766
	1124.3	125.259	102.128	76.8175	25.8683	8.78356	-67.0438
	1124.78	126.202	102.563	77.0802	26.2919	9.07252	-66.3682
	1125.26	127.205	102.979	77.332	26.7085	9.35499	-65.6517
	1125.74	128.265	103.376	77.5729	27.1177	9.63099	-64.8977
	1126.22	129.377	103.754	77.8037	27.5197	9.90096	-64.11
	1126.71	130.537	104.114	78.0258	27.9156	10.1658	-63.2936
	1127.19	131.736	104.457	78.2408	28.3069	10.4265	-62.4544
	1127.67	132.964	104.785	78.4501	28.6947	10.6839	-61.6005
	1128.15	134.209	105.097	78.6548	29.08	10.9387	-60.7412
	1128.63	135.457	105.395	78.8554	29.4629	11.191	-59.8872
	1129.12	136.695	105.68	79.0522	29.8431	11.4409	-59.0487
	1129.6	137.91	105.95	79.2454	30.2207	11.6885	-58.2346
	1130.08	139.09	106.207	79.4352	30.5959	11.9339	-57.451
	1130.56	140.227	106.451	79.6223	30.9693	12.1776	-56.7018
	1131.05	141.316	106.685	79.807	31.3417	12.4203	-55.9888
	1131.53	142.352	106.908	79.9896	31.7136	12.6624	-55.3131
	1132.01	143.33	107.121	80.1697	32.0846	12.904	-54.6756
	1132.49	144.247	107.324	80.3466	32.4539	13.1449	-54.0774
	1132.97	145.1	107.517	80.5192	32.8199	13.3847	-53.5194
	1133.46	145.887	107.7	80.6862	33.1815	13.6229	-53.0021
	1133.94	146.606	107.873	80.8469	33.5379	13.8592	-52.5257
	1134.42	147.255	108.036	81.0009	33.889	14.0938	-52.0902
	1134.9	147.83	108.19	81.1486	34.2353	14.3268	-51.6965
	1135.38	148.328	108.337	81.2905	34.5774	14.5586	-51.3465
	1135.87	148.741	108.475	81.4273	34.9158	14.7896	-51.0436
	1136.35	149.062	108.606	81.5597	35.2509	15.0199	-50.7927
	1136.83	149.283	108.73	81.6881	35.5829	15.2498	-50.599
	1137.31	149.396	108.846	81.8133	35.9121	15.4795	-50.4668
	1137.8	149.398	108.954	81.9359	36.2393	15.7095	-50.3988
	1138.28	149.286	109.056	82.0568	36.5656	15.9404	-50.3946
	1138.76	149.063	109.151	82.1769	36.8921	16.1729	-50.4513
	1139.24	148.738	109.24	82.2971	37.2201	16.4075	-50.5634
	1139.72	148.319	109.323	82.4181	37.5502	16.6443	-50.724
	1140.21	147.819	109.402	82.5404	37.883	16.8835	-50.9251
	1140.69	147.25	109.475	82.6643	38.2185	17.1249	-51.158
	1141.17	146.629	109.543	82.7904	38.5575	17.3685	-51.4142
	1141.65	145.967	109.606	82.9195	38.9009	17.6145	-51.6851
	1142.13	145.281	109.667	83.0528	39.2499	17.8632	-51.9626
	1142.62	144.581	109.727	83.1914	39.606	18.1153	-52.2397
	1143.1	143.88	109.788	83.3367	39.9706	18.3714	-52.5104
	1143.58	143.188	109.854	83.4898	40.3445	18.632	-52.7702
	1144.06	142.511	109.927	83.6514	40.7281	18.8973	-53.0155
	1144.55	141.86	110.01	83.8225	41.122	19.1675	-53.2431
	1145.03	141.24	110.107	84.0037	41.5265	19.4429	-53.4488
	1145.51	140.662	110.223	84.1963	41.9426	19.7237	-53.6273
	1145.99	140.135	110.361	84.4015	42.3719	20.0106	-53.7713
	1146.47	139.67	110.526	84.6209	42.8159	20.304	-53.8723
	1146.96	139.278	110.721	84.8556	43.2761	20.6045	-53.9211
	1147.44	138.97	110.95	85.1065	43.7536	20.9125	-53.9089
	1147.92	138.756	111.214	85.3742	44.249	21.2282	-53.8272
	1148.4	138.642	111.515	85.6585	44.7624	21.5519	-53.668
	1148.88	138.638	111.852	85.9594	45.2939	21.8835	-53.4236
	1149.37	138.749	112.225	86.2768	45.8436	22.2233	-53.0862
	1149.85	138.981	112.633	86.6103	46.4115	22.5713	-52.6483
	1150.33	139.339	113.075	86.9597	46.9974	22.9272	-52.103
	1150.81	139.825	113.547	87.3244	47.6008	23.2906	-51.445
	1151.3	140.439	114.048	87.7031	48.2205	23.6608	-50.6713
	1151.78	141.178	114.571	88.0947	48.8547	24.0366	-49.7814
	1152.26	142.035	115.113	88.4972	49.5014	24.4167	-48.7785
	1152.74	143	115.67	88.9088	50.1583	24.8	-47.6684
	1153.22	144.06	116.236	89.328	50.8233	25.1852	-46.4604
	1153.7	145.199	116.808	89.753	51.4944	25.5713	-45.167
	1154.19	146.397	117.384	90.1823	52.1693	25.9571	-43.8037
	1154.67	147.635	117.959	90.6143	52.8456	26.3414	-42.3889
	1155.15	148.89	118.532	91.0473	53.5204	26.7227	-40.9431
	1155.63	150.142	119.101	91.4793	54.1908	27.0998	-39.4869
	1156.12	151.371	119.663	91.9086	54.8538	27.471	-38.0397
	1156.6	152.562	120.219	92.3337	55.5068	27.8351	-36.6172
	1157.08	153.706	120.766	92.7531	56.1479	28.191	-35.2305
	1157.56	154.796	121.304	93.1658	56.7756	28.5377	-33.8859
	1158.04	155.832	121.833	93.571	57.3887	28.8744	-32.5857
	1158.53	156.814	122.352	93.9678	57.9861	29.2005	-31.3297
	1159.01	157.746	122.86	94.3556	58.5669	29.5153	-30.1163
	1159.49	158.632	123.357	94.7333	59.1298	29.8183	-28.9433
	1159.97	159.475	123.84	95.1001	59.6737	30.109	-27.8084
	1160.45	160.279	124.309	95.4552	60.1978	30.3869	-26.7092
	1160.94	161.048	124.763	95.7981	60.7015	30.652	-25.6432
	1161.42	161.786	125.202	96.1283	61.1843	30.904	-24.6085
	1161.9	162.498	125.626	96.4456	61.646	31.143	-23.6035
	1162.38	163.184	126.032	96.7497	62.0865	31.3688	-22.6276
	1162.87	163.846	126.423	97.0403	62.5054	31.5816	-21.6805
	1163.35	164.487	126.796	97.3173	62.9028	31.7814	-20.7628
	1163.83	165.105	127.153	97.5807	63.2787	31.9683	-19.8746
	1164.31	165.702	127.492	97.8304	63.6336	32.1426	-19.0159
	1164.79	166.28	127.815	98.0668	63.9684	32.3046	-18.1862
	1165.28	166.837	128.121	98.2904	64.2842	32.455	-17.3846
	1165.76	167.377	128.41	98.5019	64.5821	32.5941	-16.61
	1166.24	167.9	128.684	98.7016	64.8634	32.7225	-15.8615
	1166.72	168.407	128.943	98.8902	65.1289	32.841	-15.1382
	1167.2	168.898	129.188	99.0682	65.3793	32.9502	-14.4395
	1167.69	169.373	129.418	99.2359	65.6154	33.0509	-13.7647
	1168.17	169.834	129.635	99.394	65.8378	33.144	-13.1128
	1168.65	170.281	129.839	99.5431	66.0473	33.2303	-12.4825
	1169.13	170.714	130.032	99.684	66.2447	33.3106	-11.8725
	1169.62	171.135	130.214	99.8175	66.4311	33.3857	-11.2813
	1170.1	171.544	130.386	99.9443	66.6072	33.4562	-10.7078
	1170.58	171.941	130.548	100.065	66.7742	33.5227	-10.1512
	1171.06	172.328	130.702	100.18	66.9326	33.5855	-9.61064
	1171.54	172.704	130.847	100.29	67.0834	33.6449	-9.08564
	1172.03	173.07	130.984	100.395	67.2273	33.7013	-8.57548
	1172.51	173.427	131.114	100.495	67.3647	33.7549	-8.07937
	1172.99	173.774	131.238	100.59	67.4963	33.8059	-7.59653
	1173.47	174.114	131.355	100.681	67.6222	33.8543	-7.1263
	1173.95	174.446	131.466	100.768	67.7425	33.9004	-6.66815
	1174.44	174.77	131.572	100.852	67.8573	33.9442	-6.22183
	1174.92	175.087	131.673	100.931	67.9665	33.9857	-5.78715
	1175.4	175.397	131.769	101.007	68.07	34.0249	-5.36391
	1175.88	175.699	131.861	101.081	68.1683	34.0619	-4.95181
	1176.37	175.994	131.948	101.151	68.2618	34.0968	-4.55044
	1176.85	176.282	132.032	101.218	68.3512	34.1296	-4.15934
	1177.33	176.566	132.112	101.284	68.437	34.1607	-3.77813
	1177.81	176.843	132.188	101.347	68.5199	34.19	-3.40651
	1178.29	177.116	132.261	101.408	68.6001	34.2178	-3.0443
	1178.78	177.383	132.331	101.468	68.6777	34.2443	-2.69134
	1179.26	177.644	132.398	101.527	68.7524	34.2695	-2.34737
	1179.74	177.901	132.462	101.584	68.824	34.2937	-2.01207
	1180.22	178.152	132.524	101.639	68.8925	34.3169	-1.68502
	1180.7	178.399	132.583	101.694	68.9577	34.3392	-1.36585
	1181.19	178.641	132.641	101.747	69.0198	34.3606	-1.05428
	1181.67	178.879	132.696	101.799	69.079	34.3809	-0.75021
	1182.15	179.113	132.75	101.85	69.1357	34.4002	-0.45363
	1182.63	179.343	132.802	101.899	69.1903	34.4183	-0.1646
	1183.12	179.569	132.853	101.948	69.2431	34.4354	0.11691
	1183.6	179.79	132.902	101.995	69.2943	34.4513	0.39098
	1184.08	180.007	132.95	102.04	69.3442	34.4661	0.65778
	1184.56	180.22	132.996	102.085	69.3926	34.4799	0.91743
	1185.04	180.428	133.041	102.127	69.4394	34.4926	1.17001
	1185.53	180.632	133.084	102.169	69.484	34.5044	1.41543
	1186.01	180.832	133.126	102.209	69.5261	34.5152	1.65356
	1186.49	181.027	133.166	102.247	69.5651	34.525	1.88426
	1186.97	181.219	133.203	102.284	69.6007	34.5338	2.10745
	1187.45	181.407	133.239	102.32	69.6327	34.5416	2.32311
	1187.94	181.592	133.273	102.353	69.6613	34.5482	2.53124
	1188.42	181.772	133.305	102.386	69.6868	34.5536	2.73183
	1188.9	181.949	133.334	102.416	69.7095	34.5576	2.92483
	1189.38	182.122	133.362	102.445	69.7298	34.5602	3.11015
	1189.86	182.291	133.387	102.473	69.7478	34.5614	3.28774
	1190.35	182.456	133.409	102.498	69.7635	34.5613	3.4577
	1190.83	182.617	133.429	102.522	69.7768	34.5601	3.62028
	1191.31	182.774	133.446	102.544	69.7876	34.5579	3.77589
	1191.79	182.927	133.46	102.565	69.7957	34.5551	3.92503
	1192.28	183.078	133.472	102.583	69.8013	34.5516	4.06815
	1192.76	183.225	133.482	102.6	69.8047	34.5478	4.20571
	1193.24	183.369	133.489	102.616	69.8063	34.5438	4.33811
	1193.72	183.511	133.495	102.631	69.8069	34.5397	4.46583
	1194.2	183.65	133.499	102.645	69.8072	34.5358	4.5895
	1194.68	183.788	133.503	102.66	69.8082	34.5325	4.70992
	1195.17	183.924	133.507	102.674	69.811	34.5302	4.82808
	1195.65	184.059	133.512	102.69	69.8164	34.5292	4.94498
	1196.13	184.194	133.518	102.707	69.8252	34.53	5.06158
	1196.61	184.33	133.527	102.726	69.8381	34.5331	5.17867
	1197.1	184.468	133.538	102.748	69.8555	34.5386	5.29682
	1197.58	184.607	133.552	102.772	69.8774	34.547	5.41648
	1198.06	184.749	133.569	102.8	69.9039	34.5583	5.53793
	1198.54	184.894	133.59	102.832	69.935	34.5727	5.66135
	1199.02	185.041	133.616	102.867	69.9706	34.5903	5.7868
	1199.51	185.19	133.646	102.906	70.0109	34.6109	5.91416
	1199.99	185.341	133.68	102.949	70.056	34.6344	6.0431
	1200.47	185.494	133.718	102.995	70.1059	34.6606	6.17306
	1200.95	185.649	133.761	103.044	70.1604	34.6893	6.30334
	1201.43	185.805	133.807	103.097	70.2193	34.7199	6.43321
	1201.92	185.961	133.857	103.151	70.2817	34.7519	6.56201
	1202.4	186.118	133.909	103.209	70.3467	34.7846	6.68913
	1202.88	186.275	133.963	103.267	70.413	34.8175	6.81401
	1203.36	186.431	134.018	103.326	70.4792	34.8496	6.93605
	1203.85	186.586	134.072	103.385	70.5442	34.8802	7.05455
	1204.33	186.739	134.125	103.443	70.6067	34.9085	7.16871
	1204.81	186.891	134.176	103.5	70.6655	34.9339	7.27768
	1205.29	187.039	134.224	103.555	70.7201	34.956	7.38073
	1205.77	187.185	134.269	103.608	70.7699	34.9745	7.47733
	1206.26	187.329	134.309	103.657	70.8147	34.9894	7.56718
	1206.74	187.469	134.345	103.704	70.8544	35.0009	7.65018
	1207.22	187.606	134.377	103.746	70.8891	35.0092	7.72635
	1207.7	187.741	134.404	103.785	70.9188	35.0145	7.79568
	1208.18	187.872	134.427	103.821	70.9436	35.0171	7.85815
	1208.67	188	134.446	103.852	70.9634	35.0172	7.91374
	1209.15	188.125	134.46	103.88	70.978	35.0151	7.96254
	1209.63	188.245	134.47	103.903	70.9872	35.0109	8.00474
	1210.11	188.363	134.476	103.923	70.991	35.0048	8.04073
	1210.6	188.477	134.479	103.939	70.9899	34.9971	8.07098
	1211.08	188.588	134.479	103.952	70.9842	34.9879	8.09592
	1211.56	188.696	134.476	103.962	70.9748	34.9773	8.11591
	1212.04	188.801	134.472	103.969	70.9626	34.9656	8.13116
	1212.52	188.904	134.466	103.973	70.9486	34.9528	8.14185
	1213.01	189.005	134.458	103.976	70.9336	34.9391	8.1482
	1213.49	189.103	134.449	103.976	70.9181	34.9247	8.15056
	1213.97	189.199	134.44	103.976	70.9026	34.9096	8.14939
	1214.45	189.294	134.43	103.974	70.8871	34.894	8.14522
	1214.93	189.387	134.421	103.971	70.8716	34.878	8.13842
	1215.42	189.48	134.411	103.968	70.8558	34.8614	8.1292
	1215.9	189.573	134.401	103.964	70.8396	34.8444	8.11745
	1216.38	189.664	134.391	103.96	70.8228	34.8269	8.10291
	1216.86	189.755	134.381	103.956	70.8052	34.8088	8.08517
	1217.35	189.845	134.371	103.952	70.7869	34.79	8.06382
	1217.83	189.933	134.362	103.949	70.7678	34.7706	8.03843
	1218.31	190.019	134.351	103.945	70.7482	34.7503	8.00856
	1218.79	190.103	134.341	103.942	70.728	34.7291	7.97358
	1219.27	190.185	134.33	103.939	70.707	34.7067	7.93266
	1219.76	190.264	134.319	103.935	70.6849	34.683	7.88471
	1220.24	190.339	134.307	103.931	70.6611	34.6575	7.82843
	1220.72	190.411	134.294	103.927	70.6347	34.63	7.76237
	1221.2	190.477	134.28	103.921	70.6047	34.6001	7.68491
	1221.68	190.539	134.264	103.913	70.5701	34.5672	7.59415
	1222.17	190.593	134.247	103.903	70.5299	34.531	7.48763
	1222.65	190.637	134.226	103.891	70.4831	34.4908	7.36203
	1223.13	190.669	134.203	103.876	70.4291	34.4462	7.21283
	1223.61	190.683	134.176	103.858	70.367	34.3967	7.03407
	1224.09	190.672	134.144	103.836	70.2963	34.3416	6.81837
	1224.58	190.626	134.107	103.809	70.2162	34.2807	6.55716
	1225.06	190.536	134.065	103.779	70.126	34.2134	6.24106
	1225.54	190.388	134.015	103.743	70.025	34.1395	5.86053
	1226.02	190.173	133.959	103.701	69.9124	34.0588	5.40672
	1226.51	189.878	133.896	103.654	69.7874	33.971	4.87223
	1226.99	189.495	133.824	103.602	69.6496	33.8762	4.25205
	1227.47	189.018	133.744	103.543	69.4987	33.7743	3.54411
	1227.95	188.445	133.655	103.478	69.3349	33.6656	2.74966
	1228.43	187.779	133.559	103.407	69.1584	33.5504	1.87335
	1228.92	187.025	133.454	103.331	68.9701	33.4292	0.92306
	1229.4	186.194	133.343	103.249	68.7708	33.3024	-0.09031
	1229.88	185.301	133.225	103.163	68.5619	33.1708	-1.15302
	1230.36	184.362	133.102	103.071	68.3446	33.0348	-2.24899
	1230.84	183.397	132.976	102.976	68.1206	32.8949	-3.36021
	1231.33	182.427	132.848	102.878	67.8912	32.7517	-4.46793
	1231.81	181.472	132.718	102.776	67.6576	32.6057	-5.55396
	1232.29	180.552	132.588	102.672	67.4209	32.4571	-6.60265
	1232.77	179.678	132.458	102.567	67.1815	32.3062	-7.6029
	1233.26	178.857	132.327	102.46	66.94	32.1534	-8.54999
	1233.74	178.09	132.196	102.351	66.6964	31.9986	-9.44687
	1234.22	177.366	132.063	102.24	66.4508	31.8421	-10.3044
	1234.7	176.668	131.926	102.127	66.2031	31.684	-11.1404
	1235.18	175.974	131.783	102.012	65.9534	31.5243	-11.977
	1235.66	175.259	131.634	101.895	65.7015	31.3632	-12.8371
	1236.15	174.502	131.476	101.774	65.4474	31.2007	-13.7404
	1236.63	173.689	131.309	101.651	65.1909	31.0367	-14.6983
	1237.11	172.815	131.134	101.524	64.9317	30.8712	-15.7118
	1237.59	171.89	130.951	101.395	64.6696	30.704	-16.7694
	1238.08	170.933	130.761	101.263	64.4045	30.5349	-17.8491
	1238.56	169.975	130.569	101.129	64.1365	30.364	-18.9206
	1239.04	169.048	130.377	100.994	63.8657	30.1911	-19.9498
	1239.52	168.191	130.19	100.86	63.5928	30.0163	-20.9029
	1240	167.438	130.011	100.726	63.3182	29.8396	-21.7492
	1240.49	166.819	129.844	100.595	63.0426	29.6612	-22.4627
	1240.97	166.36	129.691	100.466	62.7667	29.4813	-23.0232
	1241.45	166.082	129.556	100.342	62.4916	29.3002	-23.4158
	1241.93	166	129.44	100.223	62.2185	29.1183	-23.6304
	1242.41	166.125	129.344	100.109	61.9487	28.9363	-23.6617
	1242.9	166.462	129.269	100.001	61.6838	28.7553	-23.5095
	1243.38	167.008	129.214	99.8998	61.4256	28.5765	-23.1792
	1243.86	167.754	129.178	99.8053	61.1758	28.4014	-22.6827
	1244.34	168.682	129.159	99.7176	60.9358	28.2314	-22.0392
	1244.83	169.763	129.154	99.6367	60.7073	28.0682	-21.2753
	1245.31	170.961	129.16	99.5624	60.4921	27.9135	-20.4244
	1245.79	172.235	129.175	99.4948	60.2922	27.769	-19.5246
	1246.27	173.536	129.195	99.434	60.11	27.6367	-18.6163
	1246.75	174.82	129.218	99.3805	59.9482	27.5185	-17.7378
	1247.24	176.045	129.242	99.3347	59.8095	27.4163	-16.9216
	1247.72	177.179	129.267	99.2974	59.6966	27.3318	-16.1904
	1248.2	178.202	129.292	99.2692	59.612	27.2666	-15.5554
	1248.68	179.105	129.317	99.2509	59.5577	27.222	-15.0159
	1249.16	179.892	129.345	99.2433	59.5357	27.1991	-14.5612
	1249.65	180.574	129.376	99.2473	59.5473	27.1986	-14.1737
	1250.13	181.167	129.412	99.2638	59.5937	27.2211	-13.8328
	1250.61	181.689	129.456	99.2935	59.6755	27.2667	-13.5186
	1251.09	182.154	129.508	99.337	59.7928	27.3352	-13.2141
	1251.58	182.575	129.57	99.3945	59.9448	27.4261	-12.9062
	1252.06	182.961	129.642	99.4662	60.1302	27.5381	-12.5864
	1252.54	183.32	129.725	99.5516	60.3471	27.67	-12.2496
	1253.02	183.656	129.819	99.6504	60.5934	27.8198	-11.8935
	1253.5	183.972	129.922	99.7617	60.8667	27.9858	-11.5177
	1253.99	184.27	130.036	99.8847	61.1645	28.166	-11.1231
	1254.47	184.554	130.157	100.019	61.4843	28.3581	-10.7113
	1254.95	184.823	130.287	100.162	61.8232	28.5601	-10.2848
	1255.43	185.078	130.423	100.314	62.1784	28.7697	-9.84644
	1255.91	185.32	130.565	100.473	62.5466	28.9847	-9.39965
	1256.4	185.549	130.712	100.638	62.9245	29.2031	-8.948
	1256.88	185.764	130.861	100.807	63.309	29.423	-8.49512
	1257.36	185.967	131.012	100.978	63.6974	29.6428	-8.04457
	1257.84	186.157	131.164	101.152	64.087	29.8612	-7.59984
	1258.33	186.333	131.315	101.327	64.4757	30.0769	-7.16437
	1258.81	186.495	131.465	101.502	64.8611	30.2889	-6.74168
	1259.29	186.643	131.611	101.675	65.2415	30.4962	-6.33536
	1259.77	186.775	131.754	101.847	65.6146	30.6979	-5.94904
	1260.25	186.89	131.891	102.014	65.9789	30.8929	-5.58627
	1260.73	186.988	132.023	102.178	66.3327	31.0806	-5.2504
	1261.22	187.067	132.147	102.337	66.6744	31.2601	-4.94456
	1261.7	187.126	132.263	102.489	67.0029	31.4308	-4.67165
	1262.18	187.163	132.371	102.635	67.317	31.5922	-4.43443
	1262.66	187.176	132.47	102.774	67.6155	31.7438	-4.23557
	1263.15	187.163	132.559	102.906	67.8973	31.8851	-4.07777
	1263.63	187.122	132.638	103.03	68.1615	32.0157	-3.96371
	1264.11	187.05	132.708	103.146	68.4074	32.1356	-3.8961
	1264.59	186.945	132.767	103.254	68.6348	32.2446	-3.87774
	1265.07	186.802	132.816	103.355	68.8439	32.3429	-3.91158
	1265.56	186.617	132.855	103.448	69.035	32.4308	-4.00086
	1266.04	186.385	132.884	103.534	69.209	32.5089	-4.14932
	1266.52	186.098	132.904	103.612	69.3664	32.5778	-4.36123
	1267	185.75	132.914	103.683	69.5078	32.638	-4.64146
	1267.48	185.333	132.916	103.748	69.6337	32.6901	-4.99544
	1267.97	184.837	132.909	103.805	69.7443	32.7346	-5.42891
	1268.45	184.254	132.894	103.855	69.8401	32.772	-5.94766
	1268.93	183.575	132.87	103.899	69.9212	32.8026	-6.55711
	1269.41	182.793	132.839	103.936	69.9881	32.8267	-7.26188
	1269.9	181.902	132.8	103.967	70.0412	32.8444	-8.06546
	1270.38	180.897	132.752	103.992	70.0808	32.8561	-8.96996
	1270.86	179.776	132.696	104.011	70.1073	32.8617	-9.97604
	1271.34	178.54	132.63	104.023	70.1212	32.8615	-11.0827
	1271.82	177.189	132.554	104.03	70.1226	32.8555	-12.2872
	1272.31	175.73	132.467	104.031	70.1119	32.8441	-13.5846
	1272.79	174.172	132.368	104.025	70.0894	32.8275	-14.967
	1273.27	172.526	132.256	104.013	70.0557	32.8061	-16.4231
	1273.75	170.811	132.132	103.996	70.011	32.7801	-17.9379
	1274.23	169.048	131.995	103.972	69.956	32.7498	-19.4925
	1274.72	167.26	131.845	103.944	69.8912	32.7155	-21.0648
	1275.2	165.476	131.686	103.91	69.8176	32.6774	-22.6302
	1275.68	163.724	131.517	103.874	69.7361	32.6357	-24.1625
	1276.16	162.032	131.344	103.835	69.6479	32.5905	-25.6351
	1276.64	160.43	131.168	103.793	69.5545	32.542	-27.0222
	1277.13	158.943	130.994	103.752	69.4575	32.4904	-28.2997
	1277.61	157.594	130.827	103.711	69.3584	32.4359	-29.4467
	1278.09	156.405	130.671	103.672	69.2588	32.3787	-30.4458
	1278.57	155.388	130.53	103.635	69.1598	32.3193	-31.2837
	1279.06	154.555	130.408	103.602	69.0626	32.2578	-31.9515
	1279.54	153.913	130.307	103.573	68.9678	32.1948	-32.444
	1280.02	153.464	130.23	103.548	68.8761	32.1305	-32.7593
	1280.5	153.209	130.178	103.528	68.7879	32.0654	-32.8981
	1280.98	153.145	130.152	103.514	68.7035	31.9998	-32.8635
	1281.47	153.267	130.151	103.505	68.623	31.934	-32.6611
	1281.95	153.568	130.175	103.501	68.5466	31.8685	-32.2986
	1282.43	154.039	130.22	103.501	68.4742	31.8035	-31.7866
	1282.91	154.666	130.284	103.506	68.4055	31.7391	-31.1384
	1283.39	155.436	130.363	103.514	68.3401	31.6754	-30.3698
	1283.88	156.332	130.454	103.525	68.2774	31.6123	-29.4985
	1284.36	157.335	130.553	103.536	68.217	31.5499	-28.5434
	1284.84	158.428	130.656	103.549	68.1582	31.488	-27.5238
	1285.32	159.592	130.76	103.561	68.1004	31.4264	-26.4589
	1285.81	160.811	130.862	103.572	68.043	31.365	-25.3669
	1286.29	162.066	130.96	103.581	67.9855	31.3035	-24.2646
	1286.77	163.344	131.05	103.589	67.927	31.2417	-23.1672
	1287.25	164.63	131.134	103.594	67.8671	31.1794	-22.0876
	1287.73	165.912	131.208	103.597	67.805	31.1163	-21.0369
	1288.22	167.181	131.275	103.597	67.7406	31.0524	-20.0239
	1288.7	168.427	131.333	103.595	67.6735	30.9877	-19.0563
	1289.18	169.643	131.383	103.59	67.6036	30.9223	-18.1403
	1289.66	170.822	131.427	103.584	67.531	30.8562	-17.2819
	1290.14	171.955	131.464	103.575	67.4556	30.7896	-16.4862
	1290.63	173.037	131.496	103.564	67.3772	30.7224	-15.7576
	1291.11	174.061	131.523	103.552	67.2959	30.6547	-15.0991
	1291.59	175.025	131.544	103.539	67.2116	30.5863	-14.5118
	1292.07	175.926	131.561	103.524	67.1244	30.5174	-13.9949
	1292.56	176.764	131.574	103.508	67.0347	30.448	-13.5458
	1293.04	177.541	131.584	103.491	66.9431	30.3784	-13.1601
	1293.52	178.258	131.591	103.474	66.8503	30.3089	-12.8328
	1294	178.918	131.595	103.457	66.7571	30.2398	-12.5581
	1294.48	179.526	131.597	103.441	66.6644	30.1717	-12.3298
	1294.97	180.085	131.598	103.425	66.5732	30.1051	-12.1419
	1295.45	180.599	131.598	103.41	66.4845	30.0404	-11.9883
	1295.93	181.073	131.598	103.397	66.3996	29.9784	-11.8628
	1296.41	181.511	131.597	103.385	66.3196	29.9195	-11.7599
	1296.89	181.917	131.598	103.375	66.2459	29.8646	-11.6741
	1297.38	182.295	131.6	103.368	66.1796	29.8141	-11.6008
	1297.86	182.648	131.604	103.364	66.1218	29.7687	-11.5359
	1298.34	182.979	131.611	103.363	66.0736	29.7287	-11.4756
	1298.82	183.29	131.621	103.367	66.0358	29.6947	-11.417
	1299.31	183.582	131.635	103.374	66.0093	29.667	-11.3571
	1299.79	183.859	131.652	103.386	65.9952	29.646	-11.2932
	1300.27	184.121	131.675	103.404	65.9945	29.6321	-11.223
	1300.75	184.371	131.703	103.429	66.0081	29.6258	-11.1442
	1301.23	184.61	131.737	103.46	66.0368	29.6273	-11.0548
	1301.71	184.839	131.777	103.498	66.0811	29.637	-10.9532
	1302.2	185.059	131.823	103.543	66.1411	29.655	-10.8382
	1302.68	185.273	131.876	103.595	66.2167	29.6812	-10.7088
	1303.16	185.48	131.936	103.655	66.3077	29.7157	-10.5641
	1303.64	185.682	132.002	103.722	66.4136	29.7583	-10.4031
	1304.13	185.881	132.075	103.795	66.5338	29.8088	-10.2252
	1304.61	186.077	132.154	103.876	66.6675	29.8668	-10.03
	1305.09	186.272	132.239	103.963	66.8135	29.9316	-9.81756
	1305.57	186.466	132.331	104.056	66.9705	30.0026	-9.58821
	1306.05	186.661	132.427	104.156	67.1371	30.0785	-9.34292
	1306.54	186.857	132.527	104.26	67.3113	30.1581	-9.08297
	1307.02	187.056	132.631	104.368	67.4914	30.2403	-8.80989
	1307.5	187.257	132.737	104.48	67.6756	30.3236	-8.52538
	1307.98	187.462	132.845	104.594	67.8622	30.4069	-8.23135
	1308.46	187.67	132.955	104.71	68.049	30.4893	-7.92995
	1308.95	187.881	133.064	104.826	68.2343	30.5697	-7.62367
	1309.43	188.095	133.173	104.941	68.416	30.6474	-7.31525
	1309.91	188.311	133.28	105.055	68.5921	30.7217	-7.00766
	1310.39	188.527	133.386	105.167	68.7607	30.792	-6.7039
	1310.88	188.744	133.489	105.275	68.9201	30.8578	-6.40695
	1311.36	188.958	133.588	105.38	69.0691	30.9187	-6.11954
	1311.84	189.17	133.682	105.48	69.2065	30.9742	-5.84426
	1312.32	189.377	133.771	105.576	69.3314	31.024	-5.58351
	1312.8	189.579	133.854	105.666	69.4432	31.0678	-5.33956
	1313.29	189.774	133.93	105.751	69.5411	31.1052	-5.11456
	1313.77	189.961	133.999	105.829	69.6246	31.1357	-4.91051
	1314.25	190.139	134.059	105.902	69.6931	31.1591	-4.72927
	1314.73	190.307	134.112	105.966	69.7462	31.1749	-4.57246
	1315.21	190.464	134.155	106.024	69.7837	31.183	-4.44149
	1315.7	190.608	134.19	106.073	69.8053	31.1833	-4.3375
	1316.18	190.74	134.215	106.114	69.8111	31.1757	-4.26137
	1316.66	190.859	134.231	106.147	69.8012	31.1605	-4.21363
	1317.14	190.964	134.238	106.172	69.7759	31.1379	-4.19444
	1317.62	191.056	134.235	106.189	69.7358	31.108	-4.20348
	1318.11	191.135	134.223	106.198	69.6818	31.0715	-4.23987
	1318.59	191.201	134.202	106.201	69.6151	31.0288	-4.30222
	1319.07	191.256	134.174	106.198	69.5372	30.9807	-4.38856
	1319.55	191.301	134.139	106.189	69.4499	30.928	-4.49646
	1320.04	191.337	134.099	106.176	69.3555	30.8716	-4.62307
	1320.52	191.364	134.055	106.16	69.2561	30.8126	-4.76527
	1321	191.386	134.01	106.141	69.1541	30.7519	-4.91969
	1321.48	191.403	133.964	106.121	69.052	30.6904	-5.0829
	1321.96	191.418	133.919	106.101	68.952	30.6289	-5.25146
	1322.45	191.431	133.876	106.083	68.8565	30.5679	-5.42197
	1322.93	191.445	133.836	106.067	68.7675	30.508	-5.59124
	1323.41	191.461	133.801	106.054	68.687	30.4498	-5.75632
	1323.89	191.48	133.771	106.046	68.6166	30.394	-5.91464
	1324.38	191.502	133.746	106.043	68.5575	30.3408	-6.06413
	1324.86	191.527	133.726	106.046	68.5105	30.2909	-6.20337
	1325.34	191.557	133.712	106.055	68.4759	30.2444	-6.33164
	1325.82	191.591	133.704	106.069	68.4534	30.2016	-6.44894
	1326.3	191.627	133.7	106.088	68.4424	30.1624	-6.55598
	1326.79	191.665	133.701	106.112	68.4419	30.1267	-6.65406
	1327.27	191.703	133.706	106.14	68.4509	30.0942	-6.7449
	1327.75	191.737	133.713	106.172	68.4679	30.0646	-6.83056
	1328.23	191.767	133.723	106.208	68.4915	30.0373	-6.91338
	1328.71	191.789	133.734	106.246	68.52	30.0114	-6.9959
	1329.2	191.801	133.746	106.287	68.5515	29.9858	-7.08093
	1329.68	191.8	133.756	106.329	68.5839	29.9593	-7.17146
	1330.16	191.783	133.764	106.373	68.6153	29.9303	-7.27058
	1330.64	191.745	133.769	106.418	68.6436	29.897	-7.38135
	1331.12	191.684	133.768	106.464	68.6671	29.8581	-7.50661
	1331.61	191.592	133.763	106.509	68.6841	29.8122	-7.64919
	1332.09	191.462	133.75	106.553	68.6933	29.7584	-7.81254
	1332.57	191.281	133.731	106.597	68.6935	29.6963	-8.0024
	1333.05	191.026	133.705	106.638	68.6841	29.626	-8.22955
	1333.54	190.662	133.67	106.677	68.6646	29.548	-8.51373
	1334.02	190.13	133.628	106.712	68.6345	29.4631	-8.88806
	1334.5	189.352	133.577	106.742	68.5929	29.3727	-9.40306
	1334.98	188.232	133.514	106.766	68.5382	29.2777	-10.1287
	1335.46	186.663	133.438	106.779	68.4679	29.179	-11.1523
	1335.95	184.555	133.341	106.778	68.3783	29.0772	-12.5705
	1336.43	181.851	133.217	106.76	68.2648	28.9722	-14.4723
	1336.91	178.556	133.056	106.719	68.1219	28.8635	-16.9124
	1337.39	174.745	132.847	106.65	67.9437	28.7501	-19.8825
	1337.87	170.561	132.579	106.548	67.7248	28.6305	-23.2936
	1338.36	166.19	132.245	106.409	67.4604	28.5035	-26.9855
	1338.84	161.833	131.837	106.23	67.1476	28.3677	-30.7606
	1339.32	157.675	131.357	106.01	66.7853	28.2216	-34.4258
	1339.8	153.863	130.811	105.75	66.3744	28.0644	-37.8232
	1340.29	150.5	130.21	105.454	65.9178	27.895	-40.8435
	1340.77	147.65	129.571	105.126	65.4202	27.7127	-43.4238
	1341.25	145.343	128.912	104.774	64.8872	27.5169	-45.5374
	1341.73	143.589	128.254	104.405	64.3256	27.3075	-47.181
	1342.21	142.385	127.617	104.026	63.7427	27.0849	-48.3639
	1342.69	141.725	127.018	103.646	63.1467	26.8506	-49.1004
	1343.18	141.599	126.472	103.273	62.5462	26.6065	-49.4043
	1343.66	141.996	125.993	102.913	61.9501	26.3559	-49.2875
	1344.14	142.905	125.591	102.574	61.3671	26.1023	-48.7608
	1344.62	144.304	125.273	102.262	60.8056	25.8498	-47.8366
	1345.11	146.16	125.044	101.981	60.2728	25.6025	-46.5342
	1345.59	148.421	124.905	101.735	59.7746	25.3643	-44.8864
	1346.07	151.007	124.855	101.526	59.3156	25.1391	-42.9466
	1346.55	153.814	124.886	101.354	58.8986	24.9302	-40.7941
	1347.03	156.716	124.992	101.22	58.5253	24.7406	-38.5355
	1347.52	159.581	125.159	101.12	58.1961	24.5727	-36.2971
	1348	162.288	125.371	101.053	57.9102	24.4282	-34.2075
	1348.48	164.744	125.613	101.014	57.6663	24.3084	-32.3723
	1348.96	166.901	125.868	101	57.4626	24.2141	-30.8506
	1349.44	168.749	126.122	101.006	57.2978	24.1457	-29.6458
	1349.93	170.316	126.363	101.029	57.1714	24.1036	-28.7163
	1350.41	171.639	126.586	101.068	57.0837	24.0882	-27.9987
	1350.89	172.761	126.787	101.12	57.0357	24.0999	-27.4312
	1351.37	173.708	126.968	101.184	57.0289	24.1387	-26.9674
	1351.86	174.491	127.132	101.262	57.0643	24.2046	-26.5823
	1352.34	175.102	127.284	101.352	57.1424	24.2971	-26.2708
	1352.82	175.521	127.427	101.453	57.2627	24.4153	-26.0433
	1353.3	175.717	127.563	101.566	57.424	24.5584	-25.919
	1353.78	175.661	127.693	101.688	57.6248	24.725	-25.9183
	1354.27	175.333	127.819	101.82	57.8631	24.914	-26.0553
	1354.75	174.728	127.939	101.96	58.1367	25.1239	-26.332
	1355.23	173.866	128.055	102.106	58.4431	25.353	-26.7358
	1355.71	172.784	128.167	102.259	58.7797	25.5992	-27.2395
	1356.19	171.541	128.276	102.417	59.1434	25.8601	-27.8043
	1356.68	170.208	128.384	102.581	59.5313	26.1332	-28.3839
	1357.16	168.861	128.494	102.748	59.9404	26.4157	-28.9295
	1357.64	167.574	128.608	102.921	60.3681	26.7054	-29.3942
	1358.12	166.414	128.73	103.098	60.8117	26.9996	-29.7362
	1358.61	165.435	128.863	103.279	61.2682	27.2962	-29.9216
	1359.09	164.68	129.008	103.464	61.7344	27.5928	-29.9245
	1359.57	164.178	129.169	103.652	62.2062	27.8869	-29.7266
	1360.05	163.949	129.346	103.841	62.6796	28.1761	-29.3169
	1360.53	164.004	129.539	104.032	63.1502	28.4582	-28.6904
	1361.02	164.345	129.747	104.222	63.6142	28.7313	-27.8482
	1361.5	164.966	129.968	104.41	64.0681	28.994	-26.798
	1361.98	165.852	130.201	104.595	64.5093	29.2453	-25.5554
	1362.46	166.975	130.442	104.775	64.9354	29.4846	-24.1458
[truncated: 5,471 more rows]

## Sheet: Fig. 2d
Raman spectra of five AuPd alloy nanozymes.
	Raman shift (cm-1)	Intensity (arb. units)
		Au	Au3Pd1	Au2Pd2	Au1Pd3	Pd
	501.619	61891.1	60752.8	57130.6	54861.7	40878.2
	499.762	61901.1	57373.6	51171.4	45978	34113.2
	497.904	224714	55873.5	47400.1	40086.5	29777.9
	496.047	298408	54277.5	44694.6	36141.1	26834.4
	494.19	286008	53687.2	42671.1	32746.8	24449.7
	492.33	274991	53224.5	40889.6	30274.4	22572.5
	490.471	261899	52336.1	39956.8	28597.5	20997.5
	488.611	249589	51914.1	38713.7	26828.8	19543.7
	486.752	236606	51365	37946.5	25505.5	18363.6
	484.893	223020	51192.4	37372.3	24244.2	17281.8
	483.031	209922	50774.9	36799.8	23006.3	16295.5
	481.17	197579	50025.7	35961.2	22320.2	15510.4
	479.309	185388	49960.5	35728.9	21304	14853.9
	477.447	173542	50043.7	35179.8	20739	14322.2
	475.584	162028	49689.7	34861	20036.4	13822.8
	473.723	150933	49413.3	34460.7	19727.2	13303.5
	471.859	140897	49377.7	34222.3	19247.1	12860.7
	469.996	130741	49037.4	34050.8	18980.9	12475.5
	468.131	121889	48996.5	33518.7	18290.1	11948.9
	466.268	113127	48943.6	33388.9	17929.4	11514.6
	464.402	104685	48575.5	33137.6	17456.8	11103.3
	462.537	97503.9	48892.5	33093.3	17104.5	10479.8
	460.672	90708.5	48265.7	32764.8	16546.8	10618.8
	458.807	85078.4	48610.7	32607.2	16473.7	10522.9
	456.94	80461.2	48169.7	32580.4	16802.3	10784.5
	455.072	76793.4	48541.2	32995.1	17332.1	11470.2
	453.205	72911.9	48765.8	33168.3	17888.4	11946.2
	451.338	70356.8	49310.3	33492.1	18529.8	12444.7
	449.471	67967.4	49262.7	33913	18825.6	12896.3
	447.602	65814.3	49369.8	34507	19374.5	13195.7
	445.732	64677.4	49288.9	34423.8	19984.4	13660.3
	443.863	63825.9	49369.2	34584.5	20219.8	13875.5
	441.994	62206.2	49690.6	35014.1	20686.8	14536.8
	440.123	61839.7	49910.6	35130.7	21493.1	15155.2
	438.254	61624.8	50118.6	35458.8	22026.2	15825.3
	436.383	61715.4	50193.3	36235.3	23003.5	16287.4
	434.512	62020.8	50268	36318.2	23398.9	16521.8
	432.639	62488.3	50184.4	36335.9	23172.9	16544.5
	430.768	61545.1	50175.3	36394.8	23181.1	16464.9
	428.894	62256	50250	36444.4	22786.4	16176.5
	427.022	61899.6	50349.9	36289.2	22798.6	16051.7
	425.148	62676.8	50222.4	36180.6	22804.2	15741
	423.275	61980.3	49999.4	35979	22391.2	15697.4
	421.4	63428.1	49943.8	36085.8	22543	15683.1
	419.525	63768.1	49827.2	35756.8	21929.7	15466.9
	417.65	64617.7	49961.6	35766.6	22413.5	15497.8
	415.775	64995.2	49939.2	36035.3	22305	15636.3
	413.9	66344.9	49822.6	35871.1	22395.7	15510.5
	412.023	66463.9	50218.4	35934	22469	15581.2
	410.147	67013.9	50105.8	36083	22574.1	15515.2
	408.269	68087.6	50173.6	36182.9	22578.4	15624.3
	406.393	68495.6	50267.9	35883.6	22702.1	15866
	404.514	69106.1	50378.1	36102.8	22641.4	15996.2
	402.635	69055.4	50093.2	36055.5	22875	16178
	400.756	69809.8	50385	36269.3	22999.8	16082.8
	398.877	70175.5	49955.8	36508.2	23059.6	16360
	396.998	70260.6	50428.9	36483.3	23263.8	16164
	395.117	69983.1	50223.8	36596.2	23207	16332.5
	393.238	70461.1	50186.8	36423	23265.4	16393.5
	391.357	69696.4	50469	36712	23386	16479.7
	389.475	70181.3	50259.9	36900.2	23811	16776.3
	387.594	69494.1	50658.4	36738.9	23685.3	16866.3
	385.711	69768.3	50306.5	36986.6	23944.7	17034.4
	383.828	69546	49998.4	36940.5	24151	17256.6
	381.945	68730.4	50411.2	37047.8	24396.9	17263.2
	380.062	68036.7	50247.3	37133.9	24314.8	17600.2
	378.18	68096.4	50425.9	37391.8	24896.3	17794.4
	376.295	67218.2	50377.1	37298.1	25013.7	17818
	374.41	67219.7	50246.3	37471.3	25066.3	18022.6
	372.525	66204.6	50381.2	37559.8	25092.5	18029
	370.639	65657.6	50315.2	37622	25489.7	18289
	368.754	65585.6	50497.6	37776.5	25505.2	18282
	366.867	64070.5	50529.3	38064.2	25775.4	18613.1
	364.981	63917.8	50620.4	37864.9	25623.2	18826.5
	363.094	62990.1	50336.7	38041.7	26194.1	19129.6
	361.207	63004.7	50521.5	38342.4	26061.7	19243.9
	359.318	62811	50590.1	38354.1	26343.4	19106.2
	357.43	62505	50830.1	38313.1	26540.6	19419.5
	355.541	62207	50832.7	38525.2	26840.6	19475.7
	353.652	62126.4	50761.5	38750.4	27060	19633.3
	351.762	61361.3	51143.6	39124.4	27214.8	19887
	349.873	61606.8	50849.7	39283.5	27366.8	20145.9
	347.982	61955.8	51285.6	39345	27599.1	20250.5
	346.09	61758.5	51087.9	39357.8	27698.3	20565.8
	344.199	61952.5	51284	39601	28386	20728.2
	342.309	62413.5	51699.8	39848	28274.4	20873.5
	340.416	62484.4	51527.1	40204.2	28968.2	21146.3
	338.523	62093.5	51704.5	40435.2	29502.5	21626.9
	336.631	61950.9	52039.7	40755.5	29564.4	21532.5
	334.736	61828.4	51977.5	40656.2	29786.7	21987.8
	332.842	61945.4	51935.1	41027.6	30012.8	22299.5
	330.949	61820.1	52284.5	41305.5	30545	22613.8
	329.055	61339.8	52313	41470.2	30797.1	22933.2
	327.158	61997.8	52403.2	41408.9	31611.5	23377.3
	325.264	62296.7	52802.2	41691.8	31404.8	23831.7
	323.367	61950.3	52747.8	41931.2	32125.4	24090.1
	321.471	62155.8	52677.7	42209.9	32011.9	24574.3
	319.574	61852.3	53153.7	42531.8	32990.7	25145
	317.678	61991.8	53104.6	42891.7	33621.2	25779.7
	315.779	62983.5	53462.2	43180.4	34265.9	26415.4
	313.881	63608.3	53487.7	43643.6	35055.9	27137.4
	311.982	64699.4	54103.5	44248.2	36417.4	28314.2
	310.084	65629.8	54168.2	45007.2	37589.4	29758
	308.184	67494.3	55123.1	46003.2	39436.1	31785.9
	306.285	70292.2	55413	47415.6	41626.7	33461.6
	304.385	72516.2	56082.8	48312.3	42798.2	34939.9
	302.484	73562.6	56490.3	48961	43835.4	34709.2
	300.582	71939.2	56185.1	48696.5	42847.2	33318.1
	298.682	69569.9	55477.9	47838.8	41075.1	31673.6
	296.779	66945.1	54761.9	46416	38933.2	29976.1
	294.877	65464.2	54200.7	45343.3	37411.3	28894.6
	292.975	64410.5	53887	44823.3	36594.2	27966.7
	291.072	63223.6	53996.1	44344.1	35778.8	27040.4
	289.168	61757.3	53534.9	43845.4	34719.2	26572.5
	287.264	61983.7	53200.6	43556.3	34354.4	26010.5
	285.359	62281.3	53364.7	43092.1	33745.3	25812.3
	283.455	62145.3	53224.2	42885.5	33345.7	25569.8
	281.549	61689.8	53156.8	42532.8	33059.8	25173.1
	279.644	61845.5	53096.1	42836	32958.4	24736.1
	277.738	61943.6	52945.2	42190.8	32601	24624.6
	275.832	61150	53003.4	42256.3	32164	24339.4
	273.924	61300.9	53024.9	42085.5	31679	23835
	272.018	62400.6	52684.9	42205.8	31452.6	23646.8
	270.109	63005.3	52467.6	41864.1	31332	23653
	268.201	62140.2	52764.6	41756	31008	23046
	266.293	61872	52427.5	41393.7	30887.5	22953.3
	264.383	62616.9	52215.7	41298.8	30490.7	22829.3
	262.475	62010.3	51800.5	41154.5	30257	22598.4
	260.565	62009.8	51997	40918.9	30029.9	22348
	258.654	62616.8	51789.3	40468.4	29670	22301.2
	256.742	61791.7	51550.5	40878.2	29866.7	22382
	254.832	62055.9	51448.5	40837	29441.8	22039.4
	252.92	61922	51571.9	40326.9	29531.6	22018.6
	251.008	62204	51316.4	40309.3	29048.4	22047.4
	249.096	63150.6	50955.4	40115.9	29185.1	21961.5
	247.182	61945.7	51119.2	39858.8	28815.5	22098.3
	245.269	62985.5	50932.9	39696.8	28734.8	21911
	243.356	63286.6	50902.8	39956.5	28695.9	21615.8
	241.441	64123.5	50994.9	40180.9	28735	21476.8
	239.527	64620.6	51031.1	39953.9	28623.3	21508.2
	237.611	65207.7	50703.2	39867.5	28714.4	21381
	235.695	65900.6	50686.1	40263.4	28813.3	21301.9
	233.781	67362.5	50942	39991	28615.8	21066.9
	231.863	67478.1	50835.2	40076.2	28610.7	21059.4
	229.947	68152.7	50583	39989.8	28319.9	20705
	228.029	68619.7	50781.6	39982.6	27949.9	20376.8
	226.113	68571.1	50360.6	39543.1	27200.9	19595.6
	224.195	67434.5	50134.7	39166	26435.4	18601.8
	222.275	67101.5	49789.3	38528.3	25523.5	17648.6
	220.357	66257.3	49756.9	38051.7	24744.4	17364.2
	218.438	66383.6	49260.1	37714.2	24170.7	16749.1
	216.518	65530	49004.7	37747.8	24078.4	16337.9
	214.598	66379.2	49072.3	37525.9	23739.7	16155.1
	212.678	65855.6	48862.4	37346.8	23558.1	16048.8
	210.756	65157.6	48314.4	37480.3	23523	15954.3
	208.834	65334.1	48628.3	37487.9	23300.1	15989.4
	206.912	64962.2	48486	37515	23165.3	16059.5
	204.99	64693.8	48604.2	37469.6	23234	16348.5
	203.068	63493.6	48258.7	37332.2	23272.8	16527.2
	201.144	63350.4	48420.9	37405.9	23136.8	16714.9
	199.221	63089	48377.2	37458.9	23219.7	17230
	197.297	62016.2	47909	37400.5	23385.3	17284.2
	195.373	62306.6	47869.3	37531.1	23384	17325.5
	193.447	61870.7	48103.8	38010.9	23469.3	17402.9
	191.522	61884.6	48135.2	37929.2	23633.5	17135
	189.596	61647.3	48299.8	38089.3	23761.4	17264.1
	187.67	61520.2	48709.9	38401.8	23873.7	17404.8
	185.744	61321.8	48632.5	38392.4	23837.3	17328.4
	183.816	61428.7	48937.7	38291.3	23835.9	17266.1
	181.889	62160.2	48904.3	37900.9	23750.4	17303.4
	179.961	62415.9	49511.5	38170.6	24028	17402.7
	178.033	61957.6	49765.9	38409.2	24194.3	17388.2
	176.103	61899	49751.6	38562.4	24209.6	17656.5
	174.176	62275.2	49931	38411	24461	17874.4
	172.246	63161.9	50331	38784.9	24575.5	17997.9
	170.315	62958.8	50494.6	38762.5	24911.9	18143.4
	168.385	62801.4	50405.4	38746.6	24795.4	18052.7
	166.453	62309	50476.2	38746.2	25020.7	17933.7
	164.522	63432.8	50986.5	39043.6	25358	18263.4
	162.59	62569.8	51189.8	39313.7	25692.6	18427.9
	160.658	62198.8	51028.4	39213.9	25868.6	18537
	158.727	62207.6	50967.5	39673.3	26331.7	18670.5
	156.793	62490.9	51541.6	40122.2	26498.5	19115.7
	154.859	62075.1	51400.8	40337.8	27122.2	19461.5
	152.926	62489.3	51262.6	40648.6	27266.8	19463.3
	150.99	61420.1	51443.7	41093.1	27645.6	19597.8
	149.057	61544.3	51301.7	41455	28034.5	19429.8
	147.121	62058.1	51520	41957	28263.6	19909
	145.186	61319.4	51722.8	42119.2	28468.3	19966.1
	143.248	62650.9	51863.7	42368.8	28836.1	20442.4
	141.312	62197.5	52067.6	42889.5	29443	20908.2
	139.375	63484.3	52407.7	42688.9	29840	21161.7
	137.438	63023.3	52461	42720.9	29581.4	20985.8
	135.5	63563.7	52390.9	42696.5	29443.7	20820.3
	133.561	62856.3	52593.2	42826.1	29673.5	21258.6
	131.623	63836.8	53130.6	43233.2	30397.6	21441.2
	129.684	64362.2	52957.7	43203.4	30797.9	21885.6
	127.744	64315.4	53356.2	43945.2	31233.8	21867.6
	125.805	63389.6	53650.4	44105.3	31384.7	22329.7
	123.863	64517	54106.3	45091.7	31906.3	22778.7
	121.922	63478.8	54033.4	45590.1	32349.5	23216
	119.981	63459.9	54116.9	45884.4	32752.7	23036.2
	118.039	63122.3	54376.2	46741.4	33633.9	23533.5
	116.098	62209.4	54477.6	47708.4	34032.8	23833.1
	114.154	62134.4	54491.8	48519.8	34689.1	24059.5
	112.211	61342.6	55306.9	49343.6	35188.8	24382
	110.268	61845.8	56043.5	50493.8	36995	25594.7
	108.324	62474.7	57024.4	51913.7	38715.9	27078.4
	106.379	62537.9	57619.4	52160	39314.2	27639.5
	104.434	62249	57178.4	51620	39281.1	27731.6
	102.488	61680.4	57339.2	51740.8	39529.5	28252.6

## Sheet: Fig. 2e
XRD pattern of five AuPd alloy nanozymes.
		2 theta (degree)	Intensity (arb. units)						2 theta (degree)	Intensity (arb. units)
			Au	Au3Pd1	Au2Pd2	Au1Pd3	Pd			Au (PDF#04-0784 )	Pd (PDF#46-1043 )
		30	1678	931	594	384	91		38.184	100
		30.01	1676	925	610	402	101		40.118		100
		30.02	1691	919	607	395	93		44.392	52
		30.03	1679	926	596	371	104		46.658		60
		30.04	1680	937	588	389	80		64.576	32
		30.05	1672	926	595	398	95		68.119		42
		30.06	1675	933	598	371	90
		30.07	1671	936	591	385	99
		30.08	1670	913	599	392	98
		30.09	1678	919	594	374	91
		30.1	1671	922	596	377	98
		30.11	1669	930	594	380	96
		30.12	1674	919	606	374	108
		30.13	1675	925	587	384	95
		30.14	1679	945	582	390	78
		30.15	1679	928	599	379	93
		30.16	1674	929	588	374	95
		30.17	1680	931	592	389	94
		30.18	1669	932	608	379	104
		30.19	1668	932	593	379	85
		30.2	1672	920	594	372	94
		30.21	1689	921	582	377	85
		30.22	1671	940	604	373	93
		30.23	1670	928	602	373	95
		30.24	1679	913	594	390	121
		30.25	1687	921	610	402	100
		30.26	1677	934	605	378	100
		30.27	1677	922	597	395	82
		30.28	1685	933	591	385	102
		30.29	1682	930	589	385	99
		30.3	1665	931	602	380	95
		30.31	1678	936	608	368	91
		30.32	1680	925	605	370	92
		30.33	1669	925	594	380	108
		30.34	1679	924	603	365	99
		30.35	1671	936	608	377	94
		30.36	1686	928	597	374	83
		30.37	1676	934	595	379	83
		30.38	1674	928	599	379	100
		30.39	1670	931	600	384	113
		30.4	1675	934	590	391	101
		30.41	1685	915	598	393	98
		30.42	1675	917	607	387	102
		30.43	1667	923	600	377	91
		30.44	1677	919	596	396	111
		30.45	1675	935	608	373	87
		30.46	1667	920	609	379	95
		30.47	1682	922	602	370	87
		30.48	1685	924	595	382	98
		30.49	1676	937	595	378	78
		30.5	1671	931	597	388	82
		30.51	1675	944	606	383	89
		30.52	1670	933	594	393	113
		30.53	1670	918	597	376	104
		30.54	1677	941	597	399	93
		30.55	1669	928	599	390	117
		30.56	1679	918	593	383	102
		30.57	1672	930	591	390	94
		30.58	1672	928	589	385	98
		30.59	1667	932	597	390	94
		30.6	1675	936	596	388	79
		30.61	1666	931	594	368	93
		30.62	1675	931	600	380	98
		30.63	1674	929	581	377	100
		30.64	1682	942	592	374	114
		30.65	1672	935	597	378	102
		30.66	1688	935	587	378	88
		30.67	1680	930	605	377	105
		30.68	1687	928	594	376	94
		30.69	1677	936	603	377	98
		30.7	1686	937	606	370	92
		30.71	1684	940	599	381	98
		30.72	1672	942	594	379	88
		30.73	1679	929	594	384	94
		30.74	1671	924	602	373	92
		30.75	1680	923	600	399	93
		30.76	1685	928	602	389	98
		30.77	1679	925	610	377	102
		30.78	1679	939	600	375	100
		30.79	1676	936	608	389	84
		30.8	1675	934	589	378	102
		30.81	1677	931	597	378	94
		30.82	1687	932	604	385	94
		30.83	1683	921	595	374	105
		30.84	1667	923	602	383	97
		30.85	1677	923	603	367	89
		30.86	1685	923	606	382	92
		30.87	1674	933	607	393	100
		30.88	1674	941	597	387	98
		30.89	1683	936	602	376	117
		30.9	1675	935	608	377	99
		30.91	1676	933	599	389	104
		30.92	1678	928	593	383	83
		30.93	1670	931	595	389	83
		30.94	1684	938	600	378	101
		30.95	1680	937	590	388	110
		30.96	1675	924	600	378	108
		30.97	1671	926	606	383	108
		30.98	1674	929	593	367	91
		30.99	1685	936	595	378	124
		31	1683	929	600	384	117
		31.01	1677	934	600	376	108
		31.02	1677	922	607	395	97
		31.03	1679	925	602	374	89
		31.04	1670	918	603	389	82
		31.05	1674	924	598	393	107
		31.06	1677	924	611	372	90
		31.07	1670	923	588	370	91
		31.08	1671	915	594	396	110
		31.09	1673	940	594	382	104
		31.1	1675	913	593	387	75
		31.11	1677	922	599	383	101
		31.12	1671	918	611	388	93
		31.13	1677	917	611	372	107
		31.14	1675	925	597	382	87
		31.15	1683	941	595	374	88
		31.16	1680	924	597	392	118
		31.17	1674	941	599	380	91
		31.18	1683	937	596	377	97
		31.19	1670	920	606	375	79
		31.2	1676	948	604	385	109
		31.21	1680	922	605	388	123
		31.22	1682	942	599	378	96
		31.23	1677	959	594	379	94
		31.24	1676	933	605	380	90
		31.25	1682	926	595	374	109
		31.26	1676	919	612	381	97
		31.27	1666	929	604	405	96
		31.28	1672	934	592	378	102
		31.29	1671	932	603	392	107
		31.3	1694	941	605	370	100
		31.31	1679	943	585	396	87
		31.32	1673	933	595	392	95
		31.33	1672	923	590	375	110
		31.34	1674	937	586	385	96
		31.35	1687	924	600	399	97
		31.36	1685	944	607	375	114
		31.37	1685	931	602	380	113
		31.38	1684	942	603	379	93
		31.39	1680	941	602	394	99
		31.4	1688	931	592	396	95
		31.41	1679	932	593	383	95
		31.42	1670	944	604	395	121
		31.43	1691	934	598	384	109
		31.44	1683	928	605	388	115
		31.45	1687	932	596	388	114
		31.46	1683	939	603	381	111
		31.47	1669	926	590	379	124
		31.48	1677	923	588	395	130
		31.49	1672	947	604	381	110
		31.5	1676	931	594	390	108
		31.51	1671	929	600	384	106
		31.52	1672	925	607	383	114
		31.53	1671	929	594	378	142
		31.54	1687	936	598	376	115
		31.55	1670	923	609	375	101
		31.56	1680	939	608	381	123
		31.57	1689	929	596	377	118
		31.58	1678	935	591	374	127
		31.59	1675	945	600	383	132
		31.6	1670	945	603	395	116
		31.61	1671	930	604	393	124
		31.62	1665	944	607	373	123
		31.63	1675	930	603	381	126
		31.64	1676	933	618	383	104
		31.65	1678	936	614	377	112
		31.66	1679	934	607	381	123
		31.67	1666	928	595	378	98
		31.68	1669	949	599	373	111
		31.69	1676	943	602	381	122
		31.7	1670	964	595	380	125
		31.71	1684	941	613	383	134
		31.72	1678	946	618	387	109
		31.73	1682	943	607	392	111
		31.74	1674	945	612	381	106
		31.75	1670	974	602	397	116
		31.76	1683	951	606	387	119
		31.77	1683	943	604	391	113
		31.78	1680	957	615	384	110
		31.79	1675	946	610	381	127
		31.8	1678	961	609	376	116
		31.81	1672	952	599	383	109
		31.82	1683	964	610	383	117
		31.83	1689	946	611	387	130
		31.84	1682	943	609	385	106
		31.85	1679	951	611	389	91
		31.86	1671	939	623	387	116
		31.87	1680	956	625	375	98
		31.88	1686	941	612	374	98
		31.89	1684	949	615	384	105
		31.9	1677	962	611	372	96
		31.91	1671	972	617	377	97
		31.92	1675	942	611	383	102
		31.93	1676	945	618	380	108
		31.94	1678	970	615	376	105
		31.95	1677	934	609	400	93
		31.96	1683	944	604	395	94
		31.97	1680	951	607	384	107
		31.98	1685	957	608	383	101
		31.99	1694	951	616	394	104
		32	1683	947	614	387	123
		32.01	1671	943	603	366	94
		32.02	1678	954	594	391	114
		32.03	1685	939	609	387	114
		32.04	1678	952	609	378	110
		32.05	1688	933	617	393	100
		32.06	1684	940	612	391	92
		32.07	1694	943	604	384	74
		32.08	1667	942	602	388	96
		32.09	1698	945	611	380	99
		32.1	1691	942	607	375	102
		32.11	1682	929	608	381	105
		32.12	1679	930	607	382	93
		32.13	1676	925	620	375	97
		32.14	1687	944	605	389	88
		32.15	1701	928	609	379	113
		32.16	1674	936	605	376	101
		32.17	1687	929	608	384	95
		32.18	1680	954	603	381	104
		32.19	1682	930	608	384	89
		32.2	1677	929	614	390	94
		32.21	1688	922	612	373	104
		32.22	1684	934	611	383	95
		32.23	1679	922	606	381	93
		32.24	1670	926	606	367	79
		32.25	1696	920	609	368	90
		32.26	1686	934	609	380	102
		32.27	1676	950	591	370	105
		32.28	1680	939	600	373	78
		32.29	1685	934	598	362	88
		32.3	1677	942	594	378	87
		32.31	1680	936	604	373	89
		32.32	1695	931	603	381	82
		32.33	1677	933	609	384	102
		32.34	1690	941	595	383	101
		32.35	1694	920	594	393	91
		32.36	1690	938	602	381	90
		32.37	1676	933	604	374	92
		32.38	1686	929	589	382	104
		32.39	1689	935	603	374	97
		32.4	1688	937	602	367	94
		32.41	1689	938	605	360	109
		32.42	1684	929	607	385	100
		32.43	1684	920	596	383	92
		32.44	1687	932	602	389	111
		32.45	1685	937	603	384	94
		32.46	1689	942	604	382	104
		32.47	1690	926	609	381	105
		32.48	1680	931	598	381	108
		32.49	1694	922	605	384	111
		32.5	1683	922	607	381	84
		32.51	1696	924	600	377	102
		32.52	1686	924	602	368	101
		32.53	1680	939	600	387	98
		32.54	1678	930	597	373	85
		32.55	1672	921	598	387	96
		32.56	1679	920	594	372	97
		32.57	1685	909	596	373	106
		32.58	1683	929	596	372	113
		32.59	1680	932	599	373	96
		32.6	1683	931	598	383	98
		32.61	1680	931	589	390	104
		32.62	1677	933	605	388	83
		32.63	1690	936	611	371	91
		32.64	1682	944	608	396	97
		32.65	1694	937	610	383	99
		32.66	1673	944	598	381	93
		32.67	1683	920	594	381	94
		32.68	1696	934	603	380	95
		32.69	1687	933	611	383	84
		32.7	1687	932	589	384	93
		32.71	1689	923	602	396	108
		32.72	1684	931	597	375	101
		32.73	1679	936	605	378	98
		32.74	1676	940	613	374	78
		32.75	1686	925	607	372	106
		32.76	1692	938	607	382	92
		32.77	1688	940	597	370	92
		32.78	1677	930	607	372	102
		32.79	1693	935	602	377	101
		32.8	1693	947	599	372	87
		32.81	1675	929	595	387	82
		32.82	1683	899	590	388	83
		32.83	1694	919	597	387	112
		32.84	1688	931	605	381	114
		32.85	1695	921	608	364	112
		32.86	1690	944	600	384	89
		32.87	1686	929	615	378	106
		32.88	1684	925	598	380	100
		32.89	1689	944	614	376	114
		32.9	1695	930	607	376	80
		32.91	1700	935	611	378	98
		32.92	1682	933	612	389	114
		32.93	1691	914	592	372	85
		32.94	1685	934	595	397	78
		32.95	1691	915	597	375	107
		32.96	1678	919	599	387	95
		32.97	1685	933	594	378	91
		32.98	1689	946	604	371	93
		32.99	1688	936	600	377	87
		33	1690	937	600	380	74
		33.01	1695	919	596	364	96
		33.02	1690	943	602	404	106
		33.03	1687	919	599	377	106
		33.04	1686	932	608	373	82
		33.05	1688	940	594	377	99
		33.06	1675	918	599	373	114
		33.07	1688	934	630	372	96
		33.08	1685	931	607	363	101
		33.09	1683	928	612	390	82
		33.1	1683	943	607	380	112
		33.11	1690	932	596	376	88
		33.12	1690	942	605	373	100
		33.13	1677	931	600	367	91
		33.14	1677	912	611	374	96
		33.15	1680	930	603	368	109
		33.16	1693	932	606	372	89
		33.17	1702	920	596	385	88
		33.18	1692	928	605	377	95
		33.19	1696	922	598	364	84
		33.2	1686	928	603	377	79
		33.21	1684	933	610	380	94
		33.22	1698	930	602	372	101
		33.23	1685	924	612	388	84
		33.24	1704	925	602	377	76
		33.25	1688	937	591	363	82
		33.26	1687	930	602	374	87
		33.27	1687	938	599	382	92
		33.28	1675	920	599	377	80
		33.29	1698	914	613	382	92
		33.3	1689	926	599	389	95
		33.31	1688	937	605	370	83
		33.32	1698	925	604	385	101
		33.33	1701	952	608	373	89
		33.34	1706	931	606	374	98
		33.35	1706	941	604	371	104
		33.36	1687	933	596	365	97
		33.37	1691	950	599	391	104
		33.38	1710	936	608	367	88
		33.39	1684	931	608	375	97
		33.4	1684	933	606	377	93
		33.41	1694	934	596	363	95
		33.42	1696	921	613	381	105
		33.43	1688	940	596	377	96
		33.44	1700	940	602	368	97
		33.45	1687	940	595	387	102
		33.46	1683	911	602	389	93
		33.47	1701	925	615	382	109
		33.48	1692	932	605	380	101
		33.49	1692	926	609	378	97
		33.5	1691	920	605	366	92
		33.51	1692	943	605	381	96
		33.52	1702	949	610	380	104
		33.53	1701	932	620	377	101
		33.54	1690	933	607	375	100
		33.55	1697	946	605	384	95
		33.56	1691	940	611	375	89
		33.57	1703	934	607	371	101
		33.58	1691	937	597	365	83
		33.59	1694	937	598	365	77
		33.6	1683	925	605	382	91
		33.61	1694	915	607	393	84
		33.62	1686	935	597	385	78
		33.63	1683	931	603	374	108
		33.64	1691	943	600	377	96
		33.65	1697	933	605	378	95
		33.66	1692	922	605	367	81
		33.67	1692	925	606	384	79
		33.68	1683	929	602	372	83
		33.69	1690	944	598	385	94
		33.7	1695	932	604	390	90
		33.71	1694	933	611	366	97
		33.72	1693	928	604	375	98
		33.73	1677	933	615	371	91
		33.74	1695	933	594	377	87
		33.75	1697	940	607	381	90
		33.76	1685	939	598	383	91
		33.77	1687	941	607	381	91
		33.78	1710	910	622	365	102
		33.79	1697	922	600	372	94
		33.8	1689	922	610	372	107
		33.81	1694	925	596	372	88
		33.82	1703	946	608	377	100
		33.83	1702	952	604	388	130
		33.84	1689	935	608	370	82
		33.85	1692	936	607	381	93
		33.86	1685	937	617	365	96
		33.87	1689	934	596	370	96
		33.88	1697	936	610	367	87
		33.89	1711	955	606	374	92
		33.9	1693	947	613	373	97
		33.91	1696	947	621	393	97
		33.92	1705	941	609	405	78
		33.93	1696	935	604	381	91
		33.94	1700	944	599	385	96
		33.95	1701	933	611	385	87
		33.96	1692	954	613	384	107
		33.97	1695	938	616	391	95
		33.98	1710	947	613	368	81
		33.99	1700	946	603	370	93
		34	1697	948	615	373	98
		34.01	1705	960	602	376	98
		34.02	1700	947	615	362	108
		34.03	1696	951	611	378	88
		34.04	1713	945	628	370	84
		34.05	1700	943	616	382	85
		34.06	1703	958	624	380	96
		34.07	1688	946	622	375	90
		34.08	1701	969	621	379	95
		34.09	1698	951	628	385	82
		34.1	1693	934	611	380	91
		34.11	1701	955	602	372	93
		34.12	1691	931	608	371	111
		34.13	1693	938	600	373	96
		34.14	1705	960	613	366	98
		34.15	1704	939	618	376	95
		34.16	1701	950	609	371	92
		34.17	1706	948	607	379	108
		34.18	1698	937	606	383	93
		34.19	1697	957	615	372	92
		34.2	1705	952	608	375	92
		34.21	1705	960	599	384	97
		34.22	1701	948	602	387	81
		34.23	1702	935	610	392	78
		34.24	1720	954	615	384	91
		34.25	1703	935	607	385	83
		34.26	1719	943	602	373	81
		34.27	1721	929	610	364	106
		34.28	1707	941	621	383	79
		34.29	1698	951	605	377	93
		34.3	1698	930	604	377	87
		34.31	1702	940	594	368	88
		34.32	1690	943	603	370	84
		34.33	1700	930	606	380	80
		34.34	1717	945	605	378	82
		34.35	1703	943	599	385	74
		34.36	1700	939	605	363	70
		34.37	1713	934	597	377	101
		34.38	1721	942	596	368	94
		34.39	1713	934	620	379	85
		34.4	1694	939	622	385	74
		34.41	1695	939	606	372	97
		34.42	1702	931	613	358	83
		34.43	1698	956	604	374	82
		34.44	1697	945	600	393	76
		34.45	1702	939	609	390	91
		34.46	1711	949	624	373	90
		34.47	1708	946	607	363	81
		34.48	1707	931	611	372	89
		34.49	1720	944	607	387	95
		34.5	1703	968	618	374	83
		34.51	1711	947	600	378	97
		34.52	1711	935	602	384	91
		34.53	1710	946	610	382	92
		34.54	1725	951	616	382	73
		34.55	1715	935	609	366	87
		34.56	1695	932	618	373	84
		34.57	1701	950	598	390	104
		34.58	1710	946	599	368	81
		34.59	1712	932	599	356	89
		34.6	1704	944	607	373	81
		34.61	1709	942	628	362	93
		34.62	1706	945	608	381	92
		34.63	1708	947	606	359	98
		34.64	1708	966	607	363	110
		34.65	1707	950	605	385	71
		34.66	1704	955	608	372	91
		34.67	1721	955	594	372	92
		34.68	1712	952	610	370	98
		34.69	1712	944	604	368	74
		34.7	1705	941	604	385	90
		34.71	1727	933	624	373	81
		34.72	1702	966	613	373	73
		34.73	1722	962	625	379	74
		34.74	1713	957	614	388	88
		34.75	1698	960	612	380	89
		34.76	1710	962	606	385	81
		34.77	1713	958	594	385	89
		34.78	1729	960	604	372	90
		34.79	1712	970	620	379	91
		34.8	1709	950	613	352	71
		34.81	1721	967	604	382	85
		34.82	1706	951	604	380	87
		34.83	1722	944	607	370	87
		34.84	1707	938	595	377	108
		34.85	1711	947	607	384	99
		34.86	1717	932	610	377	71
		34.87	1710	952	622	377	82
		34.88	1713	949	612	372	81
		34.89	1712	955	613	379	80
		34.9	1720	951	611	367	79
		34.91	1718	934	606	376	96
		34.92	1712	947	615	377	88
		34.93	1717	944	611	373	91
		34.94	1706	968	610	373	93
		34.95	1725	956	625	360	79
		34.96	1713	947	616	384	93
		34.97	1727	943	618	393	88
		34.98	1725	950	605	392	78
		34.99	1724	960	615	370	101
		35	1713	936	599	381	101
		35.01	1717	939	599	375	101
		35.02	1735	966	606	360	92
		35.03	1710	957	614	375	90
		35.04	1720	959	623	353	87
		35.05	1724	956	609	368	78
		35.06	1715	959	603	368	90
		35.07	1729	957	613	373	84
		35.08	1731	963	595	374	93
		35.09	1741	957	600	378	119
		35.1	1745	954	613	388	88
		35.11	1727	956	615	390	89
		35.12	1728	965	611	376	84
		35.13	1744	976	617	378	91
		35.14	1741	974	606	384	93
		35.15	1735	975	612	382	87
		35.16	1736	950	615	372	88
		35.17	1727	955	609	362	101
		35.18	1729	951	603	378	101
		35.19	1747	948	614	367	101
		35.2	1744	957	607	370	99
		35.21	1711	947	600	375	85
		35.22	1737	969	613	381	81
		35.23	1728	944	606	385	91
		35.24	1725	950	607	375	98
		35.25	1738	959	614	382	93
		35.26	1732	955	606	376	100
		35.27	1735	966	623	373	79
		35.28	1741	959	629	379	78
		35.29	1759	966	608	376	75
		35.3	1752	964	618	376	93
		35.31	1744	957	616	385	91
		35.32	1747	969	643	378	88
		35.33	1756	949	621	367	99
		35.34	1743	962	612	377	92
		35.35	1762	955	623	371	87
		35.36	1722	967	618	380	95
		35.37	1729	945	620	378	78
		35.38	1744	975	610	379	81
		35.39	1753	955	621	391	87
		35.4	1744	978	621	372	78
		35.41	1745	970	620	389	96
		35.42	1746	956	622	372	116
		35.43	1724	948	620	383	100
		35.44	1736	961	609	394	94
		35.45	1737	965	621	381	74
		35.46	1743	992	607	377	99
		35.47	1729	970	603	374	83
		35.48	1764	988	623	367	81
		35.49	1723	956	604	377	81
		35.5	1729	962	606	394	83
		35.51	1748	974	622	373	77
		35.52	1762	966	609	370	89
		35.53	1761	949	626	385	94
		35.54	1771	963	623	383	87
		35.55	1756	968	626	371	90
		35.56	1743	970	614	364	94
		35.57	1742	954	609	392	91
		35.58	1752	967	608	383	95
		35.59	1769	952	606	377	99
		35.6	1759	965	621	389	94
		35.61	1734	973	615	380	85
		35.62	1751	968	632	382	98
		35.63	1757	972	615	383	96
		35.64	1761	986	607	366	88
		35.65	1751	975	614	394	94
		35.66	1746	991	608	404	88
		35.67	1777	958	603	383	105
		35.68	1748	959	613	374	80
		35.69	1755	967	630	359	102
		35.7	1765	1000	617	379	83
		35.71	1781	973	606	370	79
		35.72	1766	976	603	368	102
		35.73	1749	984	612	373	90
		35.74	1762	976	611	379	78
		35.75	1753	971	620	379	92
		35.76	1762	986	622	375	85
		35.77	1775	969	610	376	97
		35.78	1773	983	622	372	89
		35.79	1771	967	629	388	96
		35.8	1763	981	638	392	112
		35.81	1764	982	623	380	73
		35.82	1765	972	632	374	90
		35.83	1796	984	632	358	91
		35.84	1770	968	618	376	88
		35.85	1783	980	617	383	83
		35.86	1770	998	632	367	93
		35.87	1773	999	617	377	95
		35.88	1773	982	613	377	112
		35.89	1780	988	628	382	104
		35.9	1778	987	632	372	93
		35.91	1769	989	629	378	96
		35.92	1783	1008	641	387	104
		35.93	1792	981	620	378	91
		35.94	1776	991	632	390	85
		35.95	1777	986	613	383	95
		35.96	1783	1002	637	382	85
		35.97	1777	1000	638	384	93
		35.98	1786	986	624	384	87
		35.99	1773	997	622	383	100
		36	1770	989	630	375	100
		36.01	1789	991	631	388	92
		36.02	1772	1002	620	391	88
		36.03	1787	1000	623	374	88
		36.04	1791	1011	618	381	89
		36.05	1790	997	614	377	94
		36.06	1779	995	630	395	96
		36.07	1776	1002	630	381	87
		36.08	1776	1000	641	397	90
		36.09	1783	1011	640	384	81
		36.1	1777	991	634	388	102
		36.11	1782	1004	627	371	88
		36.12	1787	978	629	377	81
		36.13	1808	986	644	385	94
		36.14	1788	994	630	389	92
		36.15	1792	995	629	388	91
		36.16	1787	1000	634	396	90
		36.17	1801	1006	634	382	99
		36.18	1815	994	632	378	90
		36.19	1815	985	630	376	104
		36.2	1801	992	622	379	94
		36.21	1821	994	625	382	93
		36.22	1799	1027	644	382	90
		36.23	1778	1011	631	373	99
		36.24	1801	997	645	391	91
		36.25	1798	1012	656	399	79
		36.26	1807	1008	663	381	98
		36.27	1809	1017	646	381	97
		36.28	1813	1002	631	391	106
		36.29	1803	1001	635	394	76
		36.3	1811	1028	656	389	105
		36.31	1805	1013	663	382	90
		36.32	1805	1016	644	375	92
		36.33	1810	1026	632	395	92
		36.34	1817	1020	648	391	102
		36.35	1813	1026	634	382	89
		36.36	1823	1019	655	391	95
		36.37	1801	1013	641	401	85
		36.38	1822	998	628	390	98
		36.39	1807	1014	642	389	90
		36.4	1818	1033	642	380	82
		36.41	1817	1028	644	392	97
		36.42	1809	1029	628	393	92
		36.43	1817	1013	648	379	94
		36.44	1820	1012	641	371	90
		36.45	1831	1040	628	379	89
		36.46	1784	1032	635	382	100
		36.47	1800	1022	654	385	78
		36.48	1808	1034	658	392	114
		36.49	1812	1024	635	397	81
		36.5	1840	1016	648	384	104
		36.51	1803	1045	660	393	90
		36.52	1815	1035	640	385	99
		36.53	1833	1029	650	374	99
		36.54	1851	1044	639	393	97
		36.55	1817	1037	646	399	99
		36.56	1832	1038	644	392	93
		36.57	1816	1041	644	395	110
		36.58	1810	1044	644	376	94
		36.59	1812	1049	656	383	111
		36.6	1843	1053	650	395	90
		36.61	1830	1027	646	387	75
		36.62	1813	1053	643	396	88
		36.63	1823	1048	654	394	91
		36.64	1816	1040	648	390	79
		36.65	1842	1043	629	393	80
		36.66	1845	1060	651	392	84
		36.67	1826	1047	658	376	85
		36.68	1824	1059	650	401	100
		36.69	1839	1034	650	384	95
		36.7	1843	1062	659	394	119
		36.71	1839	1050	655	378	109
		36.72	1858	1063	651	382	92
		36.73	1827	1062	659	397	87
		36.74	1833	1039	661	404	88
		36.75	1824	1052	649	418	89
		36.76	1849	1063	665	407	89
		36.77	1831	1067	664	387	91
		36.78	1843	1060	642	387	100
		36.79	1828	1071	652	383	98
		36.8	1836	1095	665	401	95
		36.81	1865	1077	659	395	99
		36.82	1848	1066	676	402	96
		36.83	1836	1069	651	396	98
		36.84	1865	1094	660	400	91
		36.85	1850	1090	656	389	106
		36.86	1876	1080	656	385	97
		36.87	1856	1071	669	395	80
		36.88	1849	1080	660	404	82
		36.89	1857	1090	648	401	91
		36.9	1863	1076	673	382	96
		36.91	1853	1060	668	407	102
		36.92	1884	1090	684	398	96
		36.93	1873	1087	645	413	96
		36.94	1877	1090	666	392	78
		36.95	1883	1111	663	388	76
		36.96	1872	1086	651	390	98
		36.97	1881	1095	657	397	100
		36.98	1884	1066	659	407	91
		36.99	1882	1095	661	387	85
		37	1845	1088	673	389	91
		37.01	1866	1095	680	381	88
		37.02	1875	1091	690	399	102
		37.03	1893	1105	681	392	81
		37.04	1885	1109	668	400	98
		37.05	1850	1131	647	406	105
		37.06	1882	1088	687	392	95
		37.07	1911	1112	686	393	91
		37.08	1875	1117	692	396	98
		37.09	1878	1113	675	404	109
		37.1	1865	1139	666	404	107
		37.11	1903	1131	682	415	102
		37.12	1863	1109	662	396	104
		37.13	1897	1119	671	406	99
		37.14	1900	1135	666	398	100
		37.15	1900	1154	683	402	100
		37.16	1889	1143	671	394	90
		37.17	1907	1139	674	412	96
		37.18	1910	1167	682	402	94
		37.19	1884	1154	676	408	104
		37.2	1891	1161	666	393	93
		37.21	1882	1156	684	397	101
		37.22	1882	1149	691	406	110
		37.23	1891	1174	702	400	112
		37.24	1918	1174	696	416	111
		37.25	1895	1177	690	405	101
		37.26	1921	1165	686	408	114
		37.27	1886	1184	704	424	102
		37.28	1914	1173	686	397	92
		37.29	1907	1138	662	414	104
		37.3	1909	1172	700	414	95
		37.31	1884	1189	685	411	119
		37.32	1876	1170	700	423	84
		37.33	1885	1191	702	402	101
		37.34	1882	1192	672	408	97
		37.35	1907	1205	692	408	106
		37.36	1932	1206	701	415	91
		37.37	1894	1189	709	398	99
		37.38	1916	1196	690	399	105
		37.39	1908	1191	713	421	114
		37.4	1920	1223	714	423	108
		37.41	1909	1235	709	416	111
		37.42	1899	1202	703	410	109
		37.43	1910	1224	733	412	128
		37.44	1933	1208	742	405	132
		37.45	1918	1214	709	410	116
		37.46	1912	1204	701	424	99
		37.47	1913	1227	706	414	108
		37.48	1917	1220	706	406	104
		37.49	1920	1252	740	426	99
		37.5	1936	1237	724	417	115
		37.51	1898	1270	717	426	110
		37.52	1899	1262	712	404	115
		37.53	1928	1209	697	428	112
		37.54	1933	1267	702	414	123
		37.55	1913	1227	736	414	112
		37.56	1926	1257	725	417	100
		37.57	1919	1276	721	426	92
		37.58	1941	1257	715	416	117
		37.59	1941	1278	718	409	95
		37.6	1934	1284	728	409	100
		37.61	1947	1259	715	406	127
		37.62	1959	1225	711	445	121
		37.63	1938	1279	728	422	117
		37.64	1951	1295	744	427	115
		37.65	1937	1269	738	430	115
		37.66	1925	1302	725	426	110
		37.67	1933	1301	749	444	117
		37.68	1913	1309	728	413	119
		37.69	1948	1285	738	440	93
		37.7	1924	1330	744	423	117
		37.71	1925	1301	733	425	115
		37.72	1922	1316	728	436	99
		37.73	1889	1304	726	437	125
		37.74	1944	1322	732	433	121
		37.75	1918	1282	744	429	126
		37.76	1919	1336	732	435	131
		37.77	1921	1344	740	434	130
		37.78	1963	1378	744	433	128
		37.79	1969	1363	751	425	111
		37.8	1958	1374	736	422	123
		37.81	1954	1374	734	415	129
		37.82	1921	1366	748	448	137
		37.83	1945	1357	748	446	132
		37.84	1935	1371	732	446	119
		37.85	1959	1382	748	457	131
		37.86	1951	1383	720	463	113
		37.87	1950	1368	744	435	104
		37.88	1949	1381	743	436	127
		37.89	1938	1380	750	451	125
		37.9	1965	1394	781	421	107
		37.91	1979	1398	738	428	128
		37.92	1977	1400	742	452	130
		37.93	1919	1435	762	456	127
		37.94	1937	1414	767	439	145
		37.95	1935	1490	773	444	135
		37.96	1962	1487	770	433	134
		37.97	1973	1450	751	445	126
		37.98	1947	1463	745	431	149
		37.99	1971	1428	755	453	134
		38	1955	1409	767	462	117
		38.01	1974	1466	766	444	133
		38.02	1977	1474	742	451	116
		38.03	1996	1529	776	452	107
		38.04	1988	1507	758	454	127
		38.05	1983	1466	767	449	134
		38.06	1947	1472	790	463	137
		38.07	1947	1462	776	448	130
		38.08	1956	1477	758	471	119
		38.09	1967	1447	775	452	137
		38.1	1949	1452	775	435	122
		38.11	1973	1528	779	454	134
		38.12	1945	1489	767	457	154
		38.13	1939	1506	780	460	144
		38.14	1986	1509	776	454	139
		38.15	1994	1539	785	474	117
		38.16	1972	1493	795	454	145
		38.17	1981	1544	788	436	156
		38.18	1973	1528	789	429	158
		38.19	1968	1546	803	429	146
		38.2	1986	1598	783	457	115
		38.21	1955	1578	782	452	141
		38.22	1979	1594	809	460	136
		38.23	1960	1556	789	444	148
		38.24	2024	1565	793	497	149
		38.25	1968	1535	763	462	134
		38.26	1966	1561	801	463	146
		38.27	1968	1533	795	471	134
		38.28	1958	1570	810	454	149
		38.29	1987	1623	777	469	127
		38.3	1978	1614	798	459	127
		38.31	1946	1603	787	454	148
		38.32	1996	1607	814	448	150
		38.33	1965	1556	794	454	145
		38.34	1991	1617	806	461	147
		38.35	2002	1602	814	456	153
		38.36	1982	1661	827	449	125
		38.37	1988	1608	809	462	159
		38.38	1978	1650	810	450	160
		38.39	2010	1558	804	441	145
		38.4	1991	1620	813	491	156
		38.41	1980	1631	819	484	165
		38.42	1958	1590	803	474	152
		38.43	1996	1597	840	474	143
		38.44	1953	1602	825	483	167
		38.45	1978	1648	821	486	168
		38.46	1972	1629	812	458	160
		38.47	2001	1617	838	460	157
		38.48	2003	1594	803	474	149
		38.49	2014	1644	811	466	174
		38.5	1962	1647	820	490	208
		38.51	2015	1629	800	485	180
		38.52	1993	1641	861	502	175
		38.53	2001	1664	824	464	176
		38.54	1997	1650	830	483	170
		38.55	1966	1620	841	480	163
		38.56	1971	1670	813	475	148
		38.57	1999	1668	827	490	168
		38.58	1990	1658	807	497	159
		38.59	1997	1651	841	493	186
		38.6	2006	1669	828	458	166
		38.61	1994	1639	840	498	162
		38.62	1966	1684	850	476	164
		38.63	2021	1683	840	474	177
		38.64	1991	1669	830	491	181
		38.65	2012	1646	880	484	169
		38.66	2023	1670	852	486	179
		38.67	2006	1638	853	498	183
		38.68	1977	1679	833	480	162
		38.69	2005	1685	829	480	179
		38.7	1972	1687	852	504	180
		38.71	1961	1675	837	500	186
		38.72	1971	1694	869	498	196
		38.73	1942	1642	855	499	188
		38.74	1990	1694	834	512	202
		38.75	1981	1618	880	505	184
		38.76	1979	1656	884	503	173
		38.77	1994	1642	841	494	180
		38.78	2008	1645	857	495	184
		38.79	1986	1711	849	484	176
		38.8	1997	1624	846	498	187
		38.81	2023	1616	875	496	191
		38.82	1976	1659	890	506	214
		38.83	1991	1658	837	500	196
		38.84	1987	1648	842	493	187
		38.85	1993	1622	861	486	226
		38.86	1959	1654	866	504	218
		38.87	2008	1622	903	494	214
		38.88	1994	1650	873	509	194
		38.89	1960	1605	854	516	185
		38.9	2010	1682	862	513	197
		38.91	1978	1621	855	499	209
		38.92	1993	1629	889	509	202
		38.93	1982	1591	867	496	175
		38.94	1981	1614	889	495	220
		38.95	1997	1630	840	488	210
		38.96	2006	1580	861	496	204
		38.97	1971	1610	891	500	201
		38.98	1973	1636	855	499	215
		38.99	1943	1605	903	508	184
		39	1990	1625	863	520	221
		39.01	1989	1589	883	474	223
		39.02	2019	1594	875	498	227
		39.03	1977	1569	866	503	208
		39.04	1978	1557	883	492	208
		39.05	1966	1606	901	491	219
		39.06	2006	1567	899	518	219
		39.07	1989	1630	878	510	217
		39.08	1961	1577	844	496	237
		39.09	1990	1583	855	531	222
		39.1	1983	1541	879	495	201
		39.11	1989	1569	885	510	242
		39.12	1952	1533	888	513	239
		39.13	1964	1545	853	509	219
		39.14	1984	1540	904	532	214
		39.15	1984	1562	899	523	271
		39.16	1960	1560	897	526	204
		39.17	1974	1564	858	514	245
		39.18	1981	1540	882	518	249
		39.19	1982	1565	886	498	231
		39.2	1952	1537	861	505	230
		39.21	1979	1485	875	522	238
		39.22	1969	1547	871	538	239
		39.23	1965	1518	898	499	213
		39.24	1988	1524	847	492	222
		39.25	1974	1474	872	497	215
		39.26	1963	1478	868	505	226
		39.27	1987	1477	885	512	252
		39.28	1956	1436	873	502	247
		39.29	1963	1489	881	496	223
		39.3	1989	1463	869	511	238
		39.31	1946	1483	883	519	226
		39.32	1979	1467	878	531	239
		39.33	1974	1473	861	509	235
		39.34	1967	1453	846	494	231
		39.35	1952	1436	844	537	242
		39.36	1955	1450	867	523	251
		39.37	1960	1442	883	520	240
		39.38	1985	1428	871	525	208
		39.39	1942	1431	882	526	236
		39.4	1933	1437	869	527	253
		39.41	1958	1402	899	497	248
		39.42	1956	1412	883	508	242
		39.43	1973	1395	870	522	240
		39.44	1952	1411	861	520	244
		39.45	1959	1424	848	496	229
		39.46	1968	1366	851	496	235
		39.47	1994	1402	866	535	231
		39.48	1963	1415	847	540	239
		39.49	1967	1432	866	546	240
		39.5	1968	1398	874	550	264
		39.51	1946	1339	886	517	239
		39.52	1962	1358	864	509	225
		39.53	1980	1343	875	505	229
		39.54	1947	1386	847	518	238
		39.55	1942	1392	859	530	231
		39.56	1979	1381	862	546	234
		39.57	1949	1352	854	530	240
		39.58	1944	1356	849	532	216
		39.59	1956	1319	887	532	249
		39.6	1945	1322	872	493	249
		39.61	1945	1365	856	505	245
		39.62	1951	1322	854	511	252
		39.63	1944	1345	861	519	219
		39.64	1949	1322	856	515	216
		39.65	1941	1303	851	502	220
		39.66	1932	1348	842	504	229
		39.67	1929	1357	861	529	218
		39.68	1903	1357	848	505	236
		39.69	1947	1263	832	500	221
		39.7	1927	1317	866	506	233
		39.71	1938	1276	827	506	220
		39.72	1955	1316	856	535	238
		39.73	1928	1304	827	542	250
		39.74	1939	1294	867	510	234
		39.75	1943	1284	825	492	237
		39.76	1942	1326	858	547	228
		39.77	1935	1259	856	513	228
		39.78	1939	1284	848	515	204
		39.79	1937	1282	842	499	252
		39.8	1902	1289	837	516	230
		39.81	1943	1248	838	519	239
		39.82	1897	1281	829	495	234
		39.83	1929	1268	830	528	235
		39.84	1894	1253	835	504	222
		39.85	1921	1243	820	505	246
		39.86	1929	1273	827	501	213
		39.87	1948	1257	838	501	242
		39.88	1946	1247	830	509	219
		39.89	1925	1227	842	511	222
		39.9	1944	1210	785	485	218
		39.91	1922	1228	804	480	233
		39.92	1880	1243	833	493	211
		39.93	1925	1215	836	517	210
		39.94	1936	1229	812	506	226
		39.95	1917	1229	827	491	213
		39.96	1938	1222	802	511	223
		39.97	1946	1245	813	533	187
		39.98	1914	1242	783	492	203
		39.99	1927	1223	785	490	212
		40	1918	1204	831	496	220
		40.01	1935	1236	813	513	215
		40.02	1936	1222	794	514	231
		40.03	1928	1218	798	494	216
		40.04	1921	1209	796	495	218
		40.05	1915	1197	798	476	205
		40.06	1932	1235	805	488	210
		40.07	1899	1216	801	486	193
		40.08	1903	1201	783	488	187
		40.09	1898	1190	810	502	191
		40.1	1949	1200	801	498	180
		40.11	1895	1187	810	511	197
		40.12	1905	1164	789	503	175
		40.13	1922	1151	801	480	217
		40.14	1907	1173	824	458	195
		40.15	1945	1203	779	474	193
		40.16	1898	1192	790	481	194
		40.17	1914	1181	793	508	188
		40.18	1900	1162	799	500	190
		40.19	1881	1191	803	488	212
		40.2	1891	1179	783	496	187
		40.21	1907	1191	771	502	190
		40.22	1916	1179	804	487	217
		40.23	1886	1165	784	465	204
		40.24	1917	1177	788	492	184
		40.25	1895	1177	772	457	186
		40.26	1901	1159	766	468	160
		40.27	1926	1181	788	474	188
		40.28	1904	1144	787	476	197
		40.29	1889	1177	775	468	211
		40.3	1896	1168	762	480	176
		40.31	1887	1169	783	479	177
		40.32	1892	1173	786	459	188
		40.33	1896	1171	764	479	182
		40.34	1903	1190	771	475	167
		40.35	1878	1153	764	461	175
		40.36	1886	1151	758	454	198
		40.37	1885	1113	769	448	166
		40.38	1900	1146	755	468	191
		40.39	1915	1120	747	454	180
		40.4	1898	1094	784	454	165
		40.41	1904	1131	759	476	170
		40.42	1893	1131	736	471	158
		40.43	1925	1153	763	468	162
		40.44	1883	1103	731	485	169
		40.45	1879	1104	751	473	171
		40.46	1884	1135	760	470	167
		40.47	1875	1142	743	441	146
		40.48	1872	1116	747	485	158
		40.49	1896	1111	759	479	174
		40.5	1881	1124	750	474	179
		40.51	1860	1110	745	469	179
		40.52	1877	1141	727	460	151
		40.53	1872	1128	765	477	151
		40.54	1853	1123	738	466	167
		40.55	1879	1140	743	456	148
		40.56	1880	1128	751	459	144
		40.57	1874	1117	749	450	164
		40.58	1868	1093	746	461	174
		40.59	1867	1103	747	477	156
		40.6	1890	1133	769	456	165
		40.61	1865	1133	749	442	145
		40.62	1856	1119	727	456	152
		40.63	1865	1114	736	454	147
		40.64	1855	1073	733	456	139
		40.65	1851	1091	732	453	162
		40.66	1864	1091	735	439	154
		40.67	1866	1126	744	461	153
		40.68	1842	1127	692	457	157
		40.69	1849	1114	718	450	142
		40.7	1868	1087	744	462	136
		40.71	1878	1103	749	461	148
		40.72	1858	1092	718	442	131
		40.73	1869	1056	749	464	154
		40.74	1849	1077	712	463	135
		40.75	1860	1096	713	436	113
		40.76	1846	1091	724	465	143
		40.77	1863	1089	725	448	124
		40.78	1840	1081	732	446	147
		40.79	1830	1132	730	445	140
		40.8	1885	1104	729	459	148
		40.81	1862	1113	723	456	124
		40.82	1851	1096	719	444	136
		40.83	1838	1107	723	456	123
		40.84	1846	1063	729	432	126
		40.85	1841	1078	729	431	124
		40.86	1877	1097	689	444	156
		40.87	1829	1086	740	439	133
		40.88	1839	1068	708	450	114
		40.89	1838	1083	721	421	104
		40.9	1883	1071	715	429	133
		40.91	1845	1086	704	448	141
		40.92	1839	1083	697	456	141
		40.93	1839	1085	716	427	121
		40.94	1822	1098	720	458	115
		40.95	1817	1111	686	428	116
		40.96	1838	1095	714	425	145
		40.97	1846	1081	715	431	130
		40.98	1834	1080	715	440	127
		40.99	1832	1073	716	447	153
		41	1838	1101	730	458	125
		41.01	1844	1104	724	443	125
		41.02	1844	1079	725	441	133
		41.03	1807	1092	717	462	123
		41.04	1823	1096	706	425	124
		41.05	1849	1112	707	430	131
		41.06	1847	1075	702	425	126
		41.07	1813	1094	696	422	135
		41.08	1824	1056	704	433	102
		41.09	1826	1087	716	422	109
		41.1	1821	1054	700	439	116
		41.11	1829	1085	702	448	109
		41.12	1833	1078	720	431	97
		41.13	1856	1087	706	435	100
		41.14	1838	1058	704	412	124
		41.15	1830	1061	696	441	110
		41.16	1836	1065	703	413	116
		41.17	1800	1069	704	426	126
		41.18	1827	1071	698	427	131
		41.19	1835	1059	695	439	131
		41.2	1827	1069	692	408	125
		41.21	1810	1040	699	439	93
		41.22	1822	1079	702	432	92
		41.23	1835	1058	716	428	88
		41.24	1818	1089	713	426	125
		41.25	1834	1073	690	426	105
		41.26	1804	1089	679	424	113
		41.27	1808	1062	712	411	124
		41.28	1810	1061	672	418	126
		41.29	1796	1042	693	417	133
		41.3	1813	1073	699	416	113
		41.31	1812	1036	676	417	128
		41.32	1813	1063	697	417	98
		41.33	1812	1072	694	419	104
		41.34	1795	1061	678	423	104
		41.35	1824	1053	691	428	102
		41.36	1792	1056	696	426	110
		41.37	1820	1054	687	418	105
		41.38	1821	1066	692	413	109
		41.39	1797	1061	681	421	119
		41.4	1833	1060	679	424	127
		41.41	1810	1041	703	425	114
		41.42	1799	1069	697	407	102
		41.43	1826	1064	677	413	113
		41.44	1784	1074	686	442	123
		41.45	1812	1037	680	429	111
		41.46	1830	1038	692	406	95
		41.47	1814	1058	689	441	100
		41.48	1813	1043	671	436	126
		41.49	1821	1048	693	423	105
		41.5	1803	1069	689	402	93
		41.51	1799	1054	680	410	110
		41.52	1780	1056	675	416	133
		41.53	1793	1065	678	400	118
		41.54	1815	1052	690	389	124
		41.55	1815	1071	673	400	124
		41.56	1789	1035	682	408	96
		41.57	1803	1070	684	427	102
		41.58	1787	1064	657	425	108
		41.59	1810	1074	672	422	100
		41.6	1801	1025	672	399	121
		41.61	1804	1045	683	410	104
		41.62	1803	1050	669	409	102
		41.63	1824	1032	678	409	108
		41.64	1804	1042	675	421	96
		41.65	1811	1054	665	415	106
		41.66	1813	1080	683	398	112
		41.67	1793	1054	673	415	96
		41.68	1775	1063	687	397	87
		41.69	1809	1060	678	413	87
		41.7	1786	1044	658	411	89
		41.71	1803	1072	671	412	91
		41.72	1800	1066	703	412	102
		41.73	1786	1052	663	400	110
		41.74	1799	1034	675	404	92
		41.75	1808	1047	669	411	87
		41.76	1778	1043	676	422	104
		41.77	1788	1051	684	417	96
		41.78	1764	1055	686	423	88
		41.79	1812	1049	686	414	93
		41.8	1790	1048	691	401	121
		41.81	1788	1054	669	419	104
		41.82	1787	1045	669	394	96
		41.83	1782	1053	672	419	93
		41.84	1773	1041	676	406	82
		41.85	1773	1054	660	412	93
		41.86	1795	1048	691	418	99
		41.87	1774	1062	685	407	106
		41.88	1800	1059	667	395	92
		41.89	1793	1052	673	391	96
		41.9	1805	1046	664	413	115
		41.91	1792	1053	662	406	123
		41.92	1806	1025	671	377	113
		41.93	1781	1037	676	413	84
		41.94	1804	1042	667	399	100
		41.95	1790	1027	681	396	94
		41.96	1789	1067	668	393	93
		41.97	1774	1062	672	412	101
		41.98	1782	1042	669	396	115
		41.99	1786	1052	659	408	113
		42	1787	1055	656	397	89
		42.01	1795	1042	681	402	102
		42.02	1790	1059	671	415	109
		42.03	1771	1049	686	396	97
		42.04	1764	1025	672	399	110
		42.05	1786	1072	684	410	93
		42.06	1786	1068	661	419	88
		42.07	1799	1046	663	415	89
		42.08	1810	1055	676	387	95
		42.09	1798	1047	666	407	90
		42.1	1790	1059	684	407	112
		42.11	1796	1058	690	397	85
		42.12	1804	1073	686	407	88
		42.13	1789	1058	672	397	104
		42.14	1775	1045	667	398	79
		42.15	1790	1035	676	399	93
		42.16	1781	1023	669	412	109
		42.17	1790	1028	663	404	108
		42.18	1784	1022	676	398	100
		42.19	1776	1029	669	410	94
		42.2	1766	1072	667	390	96
		42.21	1800	1060	650	405	93
		42.22	1781	1068	664	393	92
		42.23	1777	1043	655	388	102
		42.24	1792	1064	685	402	110
		42.25	1787	1061	673	387	91
		42.26	1765	1059	665	393	88
		42.27	1782	1041	658	421	88
		42.28	1790	1056	665	395	99
		42.29	1777	1064	664	404	87
		42.3	1777	1041	640	406	97
		42.31	1797	1035	648	390	95
		42.32	1762	1047	679	397	99
		42.33	1770	1030	678	402	112
		42.34	1773	1060	655	395	109
		42.35	1780	1047	647	405	101
		42.36	1772	1065	679	390	117
		42.37	1792	1073	671	392	98
		42.38	1764	1053	650	402	97
		42.39	1763	1053	683	398	84
		42.4	1783	1043	658	394	87
		42.41	1786	1025	676	400	93
		42.42	1803	1042	658	406	116
		42.43	1769	1074	671	411	104
		42.44	1772	1058	674	401	102
		42.45	1764	1049	648	405	94
		42.46	1777	1055	664	408	79
		42.47	1794	1066	680	383	85
		42.48	1777	1054	668	393	107
		42.49	1778	1046	654	381	104
		42.5	1807	1069	671	387	88
		42.51	1798	1038	663	382	94
		42.52	1775	1044	677	390	83
		42.53	1776	1062	663	393	85
		42.54	1781	1042	668	384	101
		42.55	1755	1066	664	398	104
		42.56	1792	1061	664	404	88
		42.57	1755	1030	676	395	96
		42.58	1787	1074	685	384	81
		42.59	1769	1055	657	416	93
		42.6	1759	1040	662	410	85
		42.61	1781	1047	666	387	84
		42.62	1777	1066	646	390	93
		42.63	1783	1038	677	399	98
		42.64	1776	1068	661	392	93
		42.65	1771	1051	666	383	102
		42.66	1764	1048	660	393	90
		42.67	1767	1048	673	401	90
		42.68	1792	1025	662	407	84
		42.69	1772	1061	676	394	98
		42.7	1783	1035	681	421	107
		42.71	1783	1049	664	415	97
		42.72	1783	1025	678	418	84
		42.73	1777	1073	686	388	89
		42.74	1775	1029	677	397	80
		42.75	1758	1050	672	408	81
		42.76	1760	1039	683	410	90
		42.77	1769	1070	669	422	89
		42.78	1781	1060	685	378	85
		42.79	1782	1059	671	396	85
		42.8	1747	1051	672	398	88
		42.81	1767	1048	693	410	94
		42.82	1766	1050	662	395	100
		42.83	1759	1052	661	402	102
		42.84	1769	1064	668	389	102
		42.85	1791	1051	660	380	102
		42.86	1781	1065	657	389	80
		42.87	1759	1064	674	394	104
		42.88	1763	1077	656	392	87
		42.89	1781	1063	685	388	95
		42.9	1769	1063	662	393	85
		42.91	1775	1039	656	378	107
		42.92	1792	1080	660	395	112
		42.93	1772	1050	665	395	95
		42.94	1794	1065	668	408	83
		42.95	1780	1062	684	396	83
		42.96	1775	1036	661	408	97
		42.97	1770	1042	667	404	102
		42.98	1793	1053	682	392	89
		42.99	1771	1064	678	404	101
		43	1764	1096	657	396	91
		43.01	1808	1075	666	390	98
		43.02	1780	1060	676	400	96
		43.03	1781	1063	671	408	94
		43.04	1770	1121	674	399	105
		43.05	1776	1081	675	383	105
		43.06	1783	1044	674	402	95
		43.07	1794	1061	676	396	75
		43.08	1799	1047	667	409	94
		43.09	1770	1066	665	415	88
		43.1	1778	1084	669	398	94
		43.11	1786	1083	662	388	95
		43.12	1771	1075	680	406	107
		43.13	1777	1073	663	396	98
		43.14	1786	1061	664	414	89
		43.15	1786	1036	655	383	93
		43.16	1774	1072	665	395	105
		43.17	1771	1078	656	405	101
		43.18	1764	1059	661	415	91
		43.19	1780	1079	660	400	100
		43.2	1764	1066	677	402	91
		43.21	1765	1089	676	398	94
		43.22	1769	1075	665	389	82
		43.23	1777	1062	678	407	89
		43.24	1783	1070	663	394	93
		43.25	1774	1081	665	415	106
		43.26	1773	1064	674	401	98
		43.27	1781	1088	664	400	98
		43.28	1767	1092	669	396	91
		43.29	1765	1073	682	393	94
		43.3	1758	1064	679	394	99
		43.31	1799	1087	685	397	99
		43.32	1776	1046	673	396	99
		43.33	1776	1069	683	406	78
		43.34	1790	1076	690	398	98
		43.35	1766	1094	669	390	105
		43.36	1765	1072	680	394	95
		43.37	1778	1096	683	393	84
		43.38	1781	1103	662	392	87
		43.39	1791	1070	684	384	105
		43.4	1823	1081	676	377	99
		43.41	1783	1098	658	394	116
		43.42	1789	1074	657	388	105
		43.43	1783	1080	664	392	97
		43.44	1790	1074	658	397	89
		43.45	1780	1094	663	383	108
		43.46	1788	1098	671	384	113
		43.47	1769	1094	672	411	105
		43.48	1756	1100	655	399	98
		43.49	1753	1128	692	391	96
		43.5	1756	1091	654	391	91
		43.51	1787	1080	692	399	78
		43.52	1777	1099	665	400	107
		43.53	1777	1104	668	387	105
		43.54	1764	1086	664	393	92
		43.55	1794	1091	668	400	87
		43.56	1761	1086	682	387	95
		43.57	1778	1098	675	400	89
		43.58	1770	1092	675	397	95
		43.59	1778	1078	673	416	96
		43.6	1767	1070	677	401	94
		43.61	1762	1074	679	410	90
		43.62	1773	1090	686	391	105
		43.63	1781	1100	674	407	87
		43.64	1789	1087	675	408	87
		43.65	1769	1084	662	397	82
		43.66	1784	1092	680	395	98
		43.67	1757	1083	651	412	90
		43.68	1769	1083	664	400	88
		43.69	1761	1100	672	414	91
		43.7	1765	1092	680	430	89
		43.71	1793	1109	659	389	105
		43.72	1764	1091	675	399	101
		43.73	1774	1087	662	393	88
		43.74	1756	1115	668	390	100
		43.75	1771	1109	681	413	80
		43.76	1777	1100	679	396	100
		43.77	1757	1119	674	390	92
		43.78	1776	1100	677	382	93
		43.79	1776	1048	678	388	107
		43.8	1759	1099	677	397	84
		43.81	1773	1113	654	398	98
		43.82	1760	1078	679	402	96
		43.83	1752	1067	685	406	99
		43.84	1764	1116	697	400	101
		43.85	1776	1104	677	393	108
		43.86	1763	1104	658	387	97
		43.87	1753	1095	683	394	105
		43.88	1753	1128	696	387	81
		43.89	1761	1121	676	382	104
		43.9	1760	1111	692	413	102
		43.91	1766	1114	666	397	126
		43.92	1760	1122	674	391	99
		43.93	1764	1139	663	394	105
		43.94	1772	1120	667	385	99
		43.95	1773	1107	676	409	101
		43.96	1774	1098	666	408	100
		43.97	1766	1145	660	390	87
		43.98	1778	1143	675	399	99
		43.99	1758	1121	676	396	77
		44	1776	1112	686	396	95
		44.01	1787	1145	673	411	76
		44.02	1779	1121	663	389	89
		44.03	1745	1128	681	379	92
		44.04	1773	1135	685	401	96
		44.05	1755	1149	686	400	92
		44.06	1753	1127	681	400	91
		44.07	1752	1117	672	409	93
		44.08	1773	1100	699	402	116
		44.09	1769	1107	685	396	109
		44.1	1777	1144	680	387	96
		44.11	1769	1117	699	394	93
		44.12	1765	1120	676	397	105
		44.13	1752	1105	669	405	102
		44.14	1760	1139	695	390	78
		44.15	1776	1123	671	408	91
		44.16	1756	1115	675	401	105
		44.17	1775	1129	666	406	97
		44.18	1766	1140	678	392	110
		44.19	1749	1125	696	389	96
		44.2	1755	1122	680	402	79
		44.21	1786	1112	677	394	97
		44.22	1760	1112	689	394	110
		44.23	1763	1117	677	413	102
		44.24	1779	1121	671	376	95
		44.25	1774	1120	683	408	108
		44.26	1801	1135	702	398	107
		44.27	1775	1117	704	395	85
		44.28	1763	1105	684	394	102
		44.29	1765	1146	685	391	105
		44.3	1754	1121	693	393	97
		44.31	1777	1130	674	406	109
		44.32	1761	1114	663	406	109
		44.33	1754	1128	677	404	92
		44.34	1767	1131	697	404	85
		44.35	1763	1128	691	408	104
		44.36	1761	1139	673	390	100
		44.37	1763	1138	669	398	106
		44.38	1754	1154	666	405	89
		44.39	1755	1128	681	395	106
		44.4	1761	1165	672	395	95
		44.41	1753	1141	703	383	98
		44.42	1760	1124	667	402	95
		44.43	1741	1144	667	405	98
		44.44	1760	1148	689	382	105
		44.45	1766	1142	702	407	78
		44.46	1754	1136	680	406	98
		44.47	1754	1137	672	392	123
		44.48	1769	1126	680	409	110
		44.49	1765	1113	703	395	114
		44.5	1757	1133	687	396	126
		44.51	1752	1168	687	398	93
		44.52	1759	1148	696	406	98
		44.53	1757	1143	669	405	104
		44.54	1762	1173	657	391	104
		44.55	1765	1147	677	395	94
		44.56	1767	1131	676	380	119
		44.57	1758	1148	694	396	111
		44.58	1781	1110	679	393	104
		44.59	1756	1143	672	395	105
		44.6	1770	1090	671	397	101
		44.61	1757	1132	681	392	94
		44.62	1764	1138	661	404	101
		44.63	1774	1125	675	410	102
		44.64	1759	1154	660	399	113
		44.65	1753	1142	660	390	97
		44.66	1754	1133	683	409	121
		44.67	1761	1145	692	404	82
		44.68	1769	1122	674	412	100
		44.69	1758	1121	698	409	106
		44.7	1775	1131	682	392	97
		44.71	1767	1172	685	398	96
		44.72	1752	1124	710	391	90
		44.73	1745	1138	723	398	94
		44.74	1773	1153	694	399	91
		44.75	1780	1128	675	380	122
		44.76	1754	1130	680	412	115
		44.77	1771	1125	682	397	101
		44.78	1755	1163	676	401	99
		44.79	1769	1148	672	389	107
		44.8	1773	1127	666	404	91
		44.81	1780	1119	673	401	110
		44.82	1763	1138	673	383	97
		44.83	1760	1123	662	418	119
		44.84	1751	1141	683	419	97
		44.85	1743	1127	696	406	104
		44.86	1755	1161	682	390	108
		44.87	1760	1159	692	395	112
		44.88	1784	1126	675	398	104
		44.89	1749	1123	664	399	104
		44.9	1778	1139	678	399	100
		44.91	1757	1111	679	394	98
		44.92	1769	1120	679	391	105
		44.93	1751	1119	691	421	92
		44.94	1760	1114	669	404	107
		44.95	1754	1124	655	387	114
		44.96	1739	1143	673	404	108
		44.97	1756	1102	676	413	109
		44.98	1755	1118	691	397	77
		44.99	1762	1126	703	405	101
		45	1755	1140	691	396	107
		45.01	1744	1128	690	387	116
		45.02	1763	1133	680	391	113
		45.03	1753	1136	678	405	109
		45.04	1774	1112	681	405	104
		45.05	1761	1109	687	400	112
		45.06	1761	1099	703	398	110
		45.07	1770	1099	678	408	111
		45.08	1754	1140	693	400	118
		45.09	1753	1128	694	408	118
		45.1	1749	1121	699	394	113
		45.11	1755	1103	692	395	104
		45.12	1747	1096	680	415	116
		45.13	1737	1106	697	413	107
		45.14	1746	1109	704	393	99
		45.15	1767	1125	681	408	112
		45.16	1753	1124	682	406	106
		45.17	1756	1122	679	400	108
		45.18	1759	1110	689	394	115
		45.19	1744	1121	693	410	104
		45.2	1743	1113	686	415	113
		45.21	1764	1128	701	409	111
		45.22	1746	1110	679	415	102
		45.23	1737	1093	686	406	89
		45.24	1725	1098	663	426	130
		45.25	1738	1113	702	412	108
		45.26	1749	1114	704	380	113
		45.27	1739	1139	680	401	118
		45.28	1738	1105	668	391	85
		45.29	1739	1094	687	410	104
		45.3	1732	1071	672	387	94
		45.31	1722	1119	689	382	118
		45.32	1746	1107	684	392	115
		45.33	1755	1102	678	404	108
		45.34	1758	1087	671	405	118
		45.35	1760	1102	677	401	110
		45.36	1739	1080	676	405	110
		45.37	1745	1119	677	401	108
		45.38	1737	1091	677	398	97
		45.39	1754	1083	669	410	112
		45.4	1742	1104	661	398	116
		45.41	1730	1098	669	392	106
		45.42	1731	1077	668	406	108
		45.43	1735	1085	668	428	109
		45.44	1754	1118	667	398	113
		45.45	1731	1097	673	396	124
		45.46	1742	1075	674	408	108
		45.47	1757	1085	667	397	121
		45.48	1740	1097	692	410	125
		45.49	1751	1088	699	406	124
		45.5	1756	1094	676	414	118
		45.51	1740	1081	690	394	116
		45.52	1755	1067	673	400	116
		45.53	1723	1100	659	398	124
		45.54	1757	1083	665	395	112
		45.55	1748	1092	668	397	121
		45.56	1735	1089	662	402	113
		45.57	1722	1087	685	398	112
		45.58	1745	1059	699	396	144
		45.59	1724	1064	698	401	93
		45.6	1735	1070	684	407	99
		45.61	1734	1087	682	394	116
		45.62	1722	1065	672	402	110
		45.63	1727	1061	698	378	114
		45.64	1762	1083	679	385	115
		45.65	1740	1059	680	398	135
		45.66	1731	1065	692	388	130
		45.67	1739	1075	694	392	107
		45.68	1722	1076	665	398	127
		45.69	1740	1044	663	398	136
		45.7	1731	1058	671	395	112
		45.71	1754	1054	671	406	110
		45.72	1744	1039	660	401	124
		45.73	1739	1054	690	395	115
		45.74	1755	1077	667	393	109
		45.75	1730	1078	668	399	99
		45.76	1730	1055	676	409	116
		45.77	1724	1078	669	397	122
		45.78	1724	1060	681	404	123
		45.79	1736	1045	685	394	126
		45.8	1741	1045	651	396	116
		45.81	1726	1044	669	391	109
		45.82	1740	1037	668	385	112
		45.83	1741	1059	666	404	122
		45.84	1719	1064	675	390	92
		45.85	1729	1052	679	389	96
		45.86	1732	1077	665	406	127
		45.87	1717	1054	666	399	122
		45.88	1725	1045	675	382	102
		45.89	1746	1076	684	388	112
		45.9	1741	1050	673	407	116
		45.91	1741	1073	659	392	124
		45.92	1726	1047	663	390	112
		45.93	1719	1053	675	404	107
		45.94	1744	1021	668	402	110
		45.95	1722	1041	673	405	95
		45.96	1722	1045	651	417	116
		45.97	1718	1054	678	396	110
		45.98	1731	1035	677	389	119
		45.99	1747	1039	668	399	102
		46	1731	1052	675	394	118
		46.01	1712	1059	675	383	97
		46.02	1725	1044	677	408	105
		46.03	1727	999	677	375	126
		46.04	1715	1027	680	390	150
		46.05	1737	1036	674	376	111
		46.06	1723	1048	659	390	116
		46.07	1713	1013	665	402	95
		46.08	1742	1034	663	384	96
		46.09	1743	1018	664	398	113
		46.1	1717	1027	672	404	126
		46.11	1723	1030	677	384	95
		46.12	1723	1016	665	378	118
		46.13	1718	1026	659	382	101
		46.14	1736	1027	646	392	117
		46.15	1737	1036	673	390	129
		46.16	1705	1027	683	383	115
		46.17	1719	1029	657	387	106
		46.18	1717	1025	659	375	110
		46.19	1735	1008	672	378	108
		46.2	1729	1004	684	384	105
		46.21	1717	1042	665	390	109
		46.22	1724	1040	685	391	105
		46.23	1728	1023	667	414	119
		46.24	1728	1022	684	402	116
		46.25	1725	1027	667	390	104
		46.26	1712	1023	661	387	88
		46.27	1724	1021	657	388	104
		46.28	1718	1017	662	387	104
		46.29	1714	1021	649	384	112
		46.3	1729	1008	672	381	98
		46.31	1721	1004	669	383	107
		46.32	1721	1016	660	388	87
		46.33	1719	994	664	387	110
		46.34	1715	1041	656	401	109
		46.35	1702	1014	644	400	111
		46.36	1717	1004	650	392	92
		46.37	1713	992	666	383	99
		46.38	1713	1001	663	380	110
		46.39	1723	1009	674	400	92
		46.4	1717	1000	648	409	108
		46.41	1698	1012	657	399	102
		46.42	1710	1007	685	383	114
		46.43	1723	1001	658	396	105
		46.44	1723	1011	661	375	117
		46.45	1717	989	656	397	97
		46.46	1736	1006	679	387	101
		46.47	1735	990	659	391	96
		46.48	1731	988	643	412	105
		46.49	1719	997	658	381	98
		46.5	1701	1033	662	392	118
		46.51	1711	1004	664	376	91
		46.52	1694	989	661	385	111
		46.53	1723	981	656	388	118
		46.54	1713	976	675	390	106
		46.55	1720	983	641	377	96
		46.56	1698	977	650	383	114
		46.57	1721	1009	661	381	105
		46.58	1706	987	647	377	87
		46.59	1720	969	648	370	113
		46.6	1712	995	643	387	97
		46.61	1707	991	669	373	105
		46.62	1695	1008	661	398	102
		46.63	1711	984	657	382	101
		46.64	1707	976	649	385	113
		46.65	1727	976	649	382	101
		46.66	1717	988	650	398	97
		46.67	1710	982	645	377	94
		46.68	1718	1011	630	381	78
		46.69	1729	990	631	394	106
		46.7	1712	980	649	383	98
		46.71	1711	978	644	382	94
		46.72	1705	993	640	398	107
		46.73	1707	992	633	389	85
		46.74	1704	998	630	397	98
		46.75	1717	968	645	393	94
		46.76	1725	975	648	379	94
		46.77	1706	975	652	370	94
		46.78	1696	961	633	372	84
		46.79	1711	975	664	378	96
		46.8	1710	967	649	393	94
		46.81	1704	983	662	379	84
		46.82	1711	963	641	378	92
		46.83	1715	966	652	378	88
		46.84	1712	965	656	372	72
		46.85	1714	971	645	375	82
		46.86	1707	988	642	375	96
		46.87	1720	968	635	378	90
		46.88	1705	966	649	372	79
		46.89	1703	961	640	376	93
		46.9	1711	980	631	384	84
		46.91	1703	973	637	379	81
		46.92	1707	966	632	370	88
		46.93	1726	956	631	390	98
		46.94	1706	975	629	378	92
		46.95	1694	982	647	374	82
		46.96	1714	969	640	382	85
		46.97	1705	974	645	384	94
		46.98	1709	964	647	359	82
		46.99	1706	976	631	379	91
		47	1701	975	642	375	83
		47.01	1696	960	640	377	73
		47.02	1707	961	633	376	85
		47.03	1704	972	657	391	90
		47.04	1702	966	640	376	80
		47.05	1707	939	645	385	70
		47.06	1701	966	630	394	87
		47.07	1713	962	642	376	87
		47.08	1701	943	633	389	87
		47.09	1701	958	634	382	90
		47.1	1715	963	624	377	79
		47.11	1715	964	632	388	74
		47.12	1722	956	623	374	104
		47.13	1715	962	643	389	71
		47.14	1707	959	645	379	98
		47.15	1692	963	637	381	90
		47.16	1691	960	637	381	71
		47.17	1711	966	630	360	80
		47.18	1698	964	638	366	88
		47.19	1713	961	643	383	74
		47.2	1708	960	632	380	78
		47.21	1720	954	630	385	74
		47.22	1710	966	623	375	101
		47.23	1718	960	621	372	85
		47.24	1704	970	638	373	83
		47.25	1706	962	642	366	74
		47.26	1702	957	635	363	71
		47.27	1700	942	618	368	61
		47.28	1704	960	624	374	79
		47.29	1691	972	624	379	88
		47.3	1689	962	615	383	90
		47.31	1693	963	622	382	81
		47.32	1701	964	632	371	68
		47.33	1693	949	622	380	74
		47.34	1698	942	637	368	56
		47.35	1700	940	634	366	73
		47.36	1700	940	664	375	78
		47.37	1689	955	622	378	73
		47.38	1693	955	634	377	83
		47.39	1720	940	625	383	92
		47.4	1693	951	622	363	77
		47.41	1717	947	627	368	78
		47.42	1709	934	633	367	80
		47.43	1701	952	607	364	87
		47.44	1690	943	616	370	96
		47.45	1698	967	624	367	65
		47.46	1696	947	630	363	64
		47.47	1703	960	610	372	75
		47.48	1701	954	634	365	78
		47.49	1703	956	629	375	79
		47.5	1688	962	626	365	81
		47.51	1696	954	628	370	70
		47.52	1692	944	610	380	78
		47.53	1687	946	629	367	75
		47.54	1703	941	625	364	66
		47.55	1692	943	623	367	73
		47.56	1691	931	621	379	82
		47.57	1703	946	625	364	71
		47.58	1700	950	634	357	82
		47.59	1704	948	631	366	80
		47.6	1688	938	614	368	78
		47.61	1695	946	637	363	68
		47.62	1678	956	621	370	63
		47.63	1692	954	621	353	85
		47.64	1692	948	629	376	58
		47.65	1690	932	625	365	77
		47.66	1688	928	629	364	90
		47.67	1690	959	613	376	87
		47.68	1682	949	614	373	92
		47.69	1691	939	621	354	77
		47.7	1700	939	620	374	91
		47.71	1706	963	630	372	63
		47.72	1701	938	621	376	74
		47.73	1701	936	613	367	67
		47.74	1690	957	611	359	70
		47.75	1690	955	611	370	82
		47.76	1690	938	620	358	75
		47.77	1682	945	614	366	75
		47.78	1692	940	626	374	63
		47.79	1692	935	623	379	77
		47.8	1698	936	622	373	74
		47.81	1694	932	627	364	72
		47.82	1697	940	615	364	59
		47.83	1689	943	613	354	57
		47.84	1678	940	621	376	74
		47.85	1688	933	617	372	68
		47.86	1693	922	617	373	85
		47.87	1689	926	615	367	77
		47.88	1692	928	608	370	78
		47.89	1683	937	613	370	75
		47.9	1708	931	618	355	70
		47.91	1694	936	607	357	83
		47.92	1704	940	616	364	76
		47.93	1685	960	607	374	66
		47.94	1683	956	628	377	67
		47.95	1688	931	613	368	72
		47.96	1682	938	606	367	79
		47.97	1702	949	617	349	63
		47.98	1692	949	608	367	61
		47.99	1691	937	614	371	65
		48	1685	954	614	381	83
		48.01	1691	937	615	361	77
		48.02	1697	936	626	359	77
		48.03	1701	934	617	370	88
		48.04	1693	941	632	360	67
		48.05	1690	944	626	373	67
		48.06	1692	938	620	368	75
		48.07	1680	940	607	367	70
		48.08	1702	940	604	367	72
		48.09	1701	931	615	366	75
		48.1	1691	931	621	376	67
		48.11	1682	928	595	365	70
		48.12	1697	925	598	367	72
		48.13	1685	932	615	367	67
		48.14	1686	926	623	365	73
		48.15	1683	934	623	360	72
		48.16	1691	934	620	383	76
		48.17	1700	937	617	359	64
		48.18	1711	935	611	357	78
		48.19	1693	942	609	354	68
		48.2	1695	935	597	367	63
		48.21	1691	937	610	353	82
		48.22	1683	924	616	354	79
		48.23	1694	930	613	371	81
		48.24	1695	929	600	363	72
		48.25	1688	933	621	353	67
		48.26	1690	922	613	362	74
		48.27	1676	921	623	377	71
		48.28	1686	928	610	355	52
		48.29	1694	943	614	361	81
		48.3	1687	934	607	357	64
		48.31	1696	922	606	357	81
		48.32	1685	931	626	356	72
		48.33	1685	923	623	354	78
		48.34	1690	928	624	361	70
		48.35	1674	934	609	359	77
		48.36	1673	924	622	357	75
		48.37	1694	923	610	348	71
		48.38	1693	925	623	361	66
		48.39	1690	936	608	361	64
		48.4	1685	923	592	366	70
		48.41	1688	929	616	362	67
		48.42	1678	930	606	352	55
		48.43	1676	951	609	362	56
		48.44	1682	944	603	367	55
		48.45	1697	942	596	352	73
		48.46	1687	928	603	360	66
		48.47	1685	930	612	377	61
		48.48	1690	923	626	356	64
		48.49	1687	946	611	360	73
		48.5	1691	929	629	354	81
		48.51	1691	924	598	360	60
		48.52	1705	946	613	353	79
		48.53	1684	931	612	371	70
		48.54	1687	926	616	348	68
		48.55	1689	932	605	360	56
		48.56	1701	934	606	365	71
		48.57	1698	925	612	352	65
		48.58	1685	933	612	357	68
		48.59	1704	923	598	355	72
		48.6	1683	934	609	365	63
		48.61	1687	920	608	376	66
		48.62	1682	921	609	372	68
		48.63	1690	928	609	373	73
		48.64	1688	939	598	356	71
		48.65	1685	932	602	367	64
		48.66	1689	909	598	366	72
		48.67	1693	917	597	352	50
		48.68	1678	928	599	370	64
		48.69	1687	923	595	355	52
		48.7	1695	918	604	361	54
		48.71	1687	918	600	360	58
		48.72	1669	912	622	366	61
		48.73	1689	912	622	350	62
		48.74	1688	924	615	354	71
		48.75	1680	938	613	365	59
		48.76	1686	925	614	377	59
		48.77	1669	915	600	361	47
		48.78	1679	916	596	360	61
		48.79	1683	931	585	359	61
		48.8	1682	925	602	360	56
		48.81	1684	940	606	371	50
		48.82	1680	926	613	372	61
		48.83	1693	934	607	361	60
		48.84	1686	922	607	360	71
		48.85	1680	918	617	356	70
		48.86	1689	922	602	366	73
		48.87	1688	917	610	345	63
		48.88	1679	930	607	346	62
		48.89	1678	918	617	352	63
		48.9	1675	936	610	370	67
		48.91	1676	919	608	354	62
		48.92	1682	918	603	357	58
		48.93	1701	925	614	344	67
		48.94	1687	931	594	359	74
		48.95	1690	919	610	358	53
		48.96	1696	925	607	358	59
		48.97	1693	919	602	364	61
		48.98	1676	921	593	361	54
		48.99	1678	920	602	350	54
		49	1674	923	604	365	60
		49.01	1695	914	602	354	63
		49.02	1691	915	596	354	67
		49.03	1677	913	597	349	59
		49.04	1692	936	599	358	62
		49.05	1677	926	598	362	62
		49.06	1678	914	598	363	63
		49.07	1687	924	610	356	57
		49.08	1691	928	592	357	59
		49.09	1688	928	608	339	64
		49.1	1682	912	602	352	77
		49.11	1680	933	597	344	59
		49.12	1676	920	606	358	57
		49.13	1679	921	604	355	58
		49.14	1673	923	608	355	58
		49.15	1685	918	604	371	53
		49.16	1687	935	610	373	67
		49.17	1683	914	610	364	56
		49.18	1687	917	613	356	62
		49.19	1679	925	599	347	58
		49.2	1677	920	608	360	55
		49.21	1675	923	594	354	59
		49.22	1686	920	599	344	62
		49.23	1665	913	597	340	68
		49.24	1668	916	595	350	61
		49.25	1684	928	595	346	70
		49.26	1692	915	596	353	66
		49.27	1689	915	596	345	76
		49.28	1676	926	603	359	61
		49.29	1670	907	608	363	63
		49.3	1676	923	612	378	63
		49.31	1684	914	597	350	48
		49.32	1677	913	613	344	61
		49.33	1680	934	602	356	73
		49.34	1677	921	595	359	57
		49.35	1673	917	589	355	52
		49.36	1684	918	597	358	61
		49.37	1686	919	602	350	72
		49.38	1677	922	611	358	61
		49.39	1674	925	616	359	56
		49.4	1673	908	603	350	53
		49.41	1674	917	600	366	53
		49.42	1693	928	600	366	50
		49.43	1686	922	602	354	65
		49.44	1673	911	600	347	71
		49.45	1675	909	603	355	62
		49.46	1669	910	606	356	58
		49.47	1676	916	613	352	58
		49.48	1686	928	605	358	53
		49.49	1674	924	597	362	60
		49.5	1676	921	610	347	62
		49.51	1690	914	600	342	71
		49.52	1678	916	606	340	61
		49.53	1683	900	607	340	65
		49.54	1679	926	596	353	61
		49.55	1679	907	606	342	62
		49.56	1678	908	600	361	63
		49.57	1688	910	595	349	47
		49.58	1676	911	596	353	62
		49.59	1676	906	586	344	72
		49.6	1677	918	596	357	62
		49.61	1677	920	599	365	65
		49.62	1690	910	603	366	59
		49.63	1680	912	592	356	63
		49.64	1683	903	598	366	59
		49.65	1677	914	596	348	67
		49.66	1691	914	603	350	65
		49.67	1678	933	593	363	62
		49.68	1675	931	593	348	55
		49.69	1676	914	595	346	56
		49.7	1686	913	594	347	63
		49.71	1676	908	606	367	64
		49.72	1673	922	596	353	54
		49.73	1679	926	599	349	68
		49.74	1672	917	599	364	61
		49.75	1687	918	612	366	60
		49.76	1685	909	603	358	58
		49.77	1678	907	607	363	59
		49.78	1670	900	604	359	62
		49.79	1677	912	602	367	57
		49.8	1679	900	603	357	68
		49.81	1683	906	603	355	60
		49.82	1677	899	598	363	68
		49.83	1676	914	583	347	62
		49.84	1687	907	598	348	72
		49.85	1683	916	610	341	64
		49.86	1669	917	585	357	58
		49.87	1678	919	592	352	76
		49.88	1678	922	596	347	67
		49.89	1686	897	597	347	58
		49.9	1680	915	596	342	64
		49.91	1674	911	594	353	65
		49.92	1668	918	593	355	63
		49.93	1666	898	595	353	57
		49.94	1670	912	602	353	62
		49.95	1676	912	599	358	58
		49.96	1692	925	616	360	52
[truncated: 3,004 more rows]

## Sheet: Fig. 2f
XPS spectra of five AuPd alloy nanozymes
	Binding Energy (eV)	Intensity (arb. units)										Binding Energy (eV)	Intensity (arb. units)												Binding Energy (eV)	Intensity (arb. units)										Binding Energy (eV)	Intensity (arb. units)										Binding Energy (eV)	Intensity (arb. units)
		Au											Au3Pd1													Au2Pd2											Au1Pd3											Pd
	358.3	7367.08		7362.61		7369.69			7362.57	7369.73		358.9	7420.77										7420.91		358.7	4561.55								4561.56		360.4	6427.49								6427.49		360.4	3782.63
	358.2	7383.17		7361.75		7370.16			7361.69	7370.22		358.8	7394.28								7472.66	7472.48	7472.66		358.6	4586.25							4597.75	4597.76		360.3	6462.49								6462.49		360.3	3728.79
	358.1	7369.41		7360.92		7370.89			7360.85	7370.96		358.7	7470.59								7460.66	7460.43	7460.66		358.5	4618.15							4587.3	4587.31		360.2	6422.38							6400.46	6400.46		360.2	3591.6
	358	7459.66		7360.14		7371.93			7360.05	7372.02		358.6	7604.28								7460.36	7460.06	7460.36		358.4	4625.05							4584.43	4584.44		360.1	6352.29							6373.43	6373.43		360.1	3675.82
	357.9	7503.63		7359.36		7373.25			7359.24	7373.37		358.5	7597.64								7455.95	7455.58	7455.95		358.3	4578.53							4583.78	4583.79		360	6337.64							6363	6363.01		360	3703.12
	357.8	7498.84		7358.6		7374.92			7358.44	7375.07		358.4	7455.81								7446.82	7446.35	7446.82		358.2	4611.8							4582.09	4582.11		359.9	6350.65							6355.3	6355.31		359.9	3663.78
	357.7	7340.89		7357.83		7376.95			7357.63	7377.14		358.3	7339.2								7441.98	7441.39	7441.98		358.1	4549.31							4577.74	4577.77		359.8	6396.06							6347.79	6347.8		359.8	3882.18
	357.6	7205.36		7357		7379.32			7356.75	7379.57		358.2	7361.19								7441.52	7440.79	7441.52		358	4541.93							4569.63	4569.66		359.7	6362.53							6347.39	6347.4		359.7	3840.83
	357.5	7333.16		7356.07		7382.06			7355.75	7382.38		358.1	7479.93								7440.99	7440.07	7440.99		357.9	4564.43							4559.26	4559.31		359.6	6273.62							6341.4	6341.42		359.6	3804.25
	357.4	7380.36		7354.96		7385.13			7354.56	7385.53		358	7456.4								7440.39	7439.24	7440.39		357.8	4594.79							4549.67	4549.73		359.5	6338.34							6340.16	6340.18		359.5	3647.19
	357.3	7370.55		7353.85		7388.74			7353.34	7389.25		357.9	7340.93								7439.83	7438.41	7439.83		357.7	4637.9							4541.61	4541.69		359.4	6352.82							6333.15	6333.18		359.4	3606.21
	357.2	7439.14		7352.76		7392.99			7352.11	7393.64		357.8	7355.05								7439.29	7437.52	7439.29		357.6	4662.33							4533.59	4533.69		359.3	6291.53							6315.11	6315.14		359.3	3612.56
	357.1	7501.8		7351.77		7398.01			7350.95	7398.82		357.7	7483.93								7438.58	7436.39	7438.58		357.5	4572.25							4525.7	4525.83		359.2	6343.43							6293.88	6293.93		359.2	3669.44
	357	7616.76		7350.76		7403.74			7349.74	7404.76		357.6	7571.03								7437.67	7434.98	7437.67		357.4	4479.2							4517.74	4517.89		359.1	6356.48							6281.83	6281.9		359.1	3760.92
	356.9	7465.79		7349.55		7410.04			7348.27	7411.32		357.5	7578.19								7436.69	7433.38	7436.69		357.3	4467.43							4508.63	4508.83		359	6358.59							6274.59	6274.67		359	3688.29
	356.8	7487.36		7348.17		7417.01			7346.57	7418.61		357.4	7623.94								7435.76	7431.71	7435.77		357.2	4488.09							4498.8	4499.04		358.9	6317.3							6259.59	6259.7		358.9	3549.06
	356.7	7375.37		7346.71		7424.79			7344.72	7426.79		357.3	7685.87								7434.91	7429.96	7434.92		357.1	4519.24							4489.81	4490.11		358.8	6177.36							6248.38	6248.52		358.8	3642.42
	356.6	7379.87		7345.27		7433.52			7342.79	7436		357.2	7617.8								7434.09	7428.05	7434.11		357	4467.23							4482.62	4483		358.7	6116.03							6242.48	6242.65		358.7	3692.17
	356.5	7530.47		7343.85		7443.25			7340.79	7446.32		357.1	7523.98								7433.37	7426.03	7433.39		356.9	4498.74							4479.91	4480.37		358.6	6197.01							6240.46	6240.68		358.6	3703.5
	356.4	7613.02		7342.49		7454.04			7338.71	7457.83		357	7517.71								7432.85	7423.96	7432.88		356.8	4499.62							4479.57	4480.14		358.5	6238.56							6231.13	6231.4		358.5	3669.88
	356.3	7540.13		7341.28		7466.01			7336.62	7470.67		356.9	7504.96								7432.65	7421.92	7432.68		356.7	4472.15							4479.15	4479.86		358.4	6163.84							6204.49	6204.83		358.4	3771.84
	356.2	7444.74		7340.08		7479.03			7334.37	7484.74		356.8	7468.25								7432.89	7419.97	7432.93		356.6	4492.31							4478.65	4479.52		358.3	6172.08							6187.26	6187.68		358.3	3884.33
	356.1	7506.36		7339.04		7493.23			7332.05	7500.22		356.7	7439.75								7433.67	7418.15	7433.72		356.5	4441.93							4477.94	4479.01		358.2	6226.56							6186.52	6187.04		358.2	3751.49
	356	7569.26		7338.14		7508.56			7329.61	7517.09		356.6	7496.18								7435.07	7416.48	7435.13		356.4	4453.03							4476.92	4478.23		358.1	6321.29							6185.39	6186.04		358.1	3720.74
	355.9	7589.31		7337.38		7524.98			7327	7535.35		356.5	7507.02								7436.99	7414.81	7437.07		356.3	4509.06							4475.59	4477.18		358	6253.85							6183.75	6184.56		358	3623.19
	355.8	7647.34		7336.79		7542.43			7324.21	7555.01		356.4	7437.75								7439.35	7412.95	7439.45		356.2	4506							4474.07	4476		357.9	6065.53							6181.84	6182.84		357.9	3680.17
	355.7	7543.3		7336.49		7560.93			7321.28	7576.15		356.3	7439.56								7442.24	7410.91	7442.37		356.1	4590.91							4472.33	4474.67		357.8	6127.74							6179.89	6181.12		357.8	3693.09
	355.6	7496.56		7336.49		7580.34			7318.14	7598.68		356.2	7490.52								7445.76	7408.69	7445.92		356	4679.26							4470.42	4473.25		357.7	6304.77							6177.65	6179.16		357.7	3638.39
	355.5	7559.04		7336.78		7600.48			7314.72	7622.54		356.1	7589.14								7449.95	7406.22	7450.16		355.9	4631.09							4468.52	4471.93		357.6	6282.74							6175.07	6176.92		357.6	3679.17
	355.4	7748.12		7337.4		7621.17			7310.96	7647.61		356	7679.85								7454.89	7403.46	7455.15		355.8	4587.48							4466.5	4470.59		357.5	6265.33							6172.43	6174.69		357.5	3574.6
	355.3	7746.41		7338.61		7642.42			7307.01	7674.02		355.9	7669.57								7460.77	7400.47	7461.11		355.7	4600.37							4464.25	4469.15		357.4	6219.91							6169.95	6172.7		357.4	3568.78
	355.2	7777.15		7340.6		7664.12			7302.95	7701.77		355.8	7659.48								7467.69	7397.19	7468.11		355.6	4540.94		4467.73					4461.88	4467.73		357.3	6234.23							6167.33	6170.67		357.3	3522.83
	355.1	7777.86		7343.44		7685.99			7298.71	7730.73		355.7	7693.66								7475.68	7393.5	7476.2		355.5	4462.31		4466.32					4459.35	4466.32		357.2	6262.82							6164.24	6168.28		357.2	3538.03
	355	7921.42		7347.19		7707.71			7294.2	7760.71		355.6	7701.37								7484.96	7389.46	7485.61		355.4	4484.82		4465.12					4456.86	4465.12		357.1	6203.85							6160.81	6165.69		357.1	3611.12
	354.9	7767.58		7351.87		7728.86			7289.27	7791.47		355.5	7699.11								7495.74	7385.11	7496.56		355.3	4552.2		4464.4					4454.62	4464.4		357	6208.95		6163.28					6157.42	6163.28		357	3588.12
	354.8	7683.36		7357.68		7749.2			7283.96	7822.93		355.4	7762.95								7508.22	7380.44	7509.23		355.2	4549.12		4464.07					4452.52	4464.07		356.9	6266.5		6161.05					6154.02	6161.05		356.9	3638.86
	354.7	7833.48		7364.94		7768.55			7278.39	7855.12		355.3	7822.26								7522.66	7375.53	7523.92		355.1	4562.02		4463.99					4450.42	4463.99		356.8	6200.36		6159.04					6150.63	6159.04		356.8	3604.47
	354.6	7850.24		7373.88		7786.58			7272.56	7887.93		355.2	7759.01								7539.31	7370.41	7540.85		355	4536.84		4464.16					4448.24	4464.16		356.7	6209.12		6157.06					6147.02	6157.06		356.7	3622.84
	354.5	7995.35		7384.73		7803			7266.48	7921.28		355.1	7764.92								7558.34	7365.08	7560.24		354.9	4498.3		4464.66					4446.04	4464.66		356.6	6237.99		6155.21					6143.27	6155.21		356.6	3641.83
	354.4	8016.54		7397.78		7817.5			7260.18	7955.14		355	7861.92								7579.95	7359.5	7582.28		354.8	4512.4		4465.36					4443.65	4465.36		356.5	6227.44		6153.77					6139.62	6153.77		356.5	3492.57
	354.3	8030.4		7413.39		7829.89			7253.76	7989.56		354.9	7871.33								7604.3	7353.64	7607.15		354.7	4566.44		4466.26					4441.03	4466.26		356.4	6204.53		6152.63					6135.91	6152.63		356.4	3483.26
	354.2	8028.71		7431.58		7839.6			7246.96	8024.27		354.8	7818.96								7631.57	7347.48	7635.04		354.6	4610.41		4467.52					4438.28	4467.52		356.3	6248.99		6151.75					6132.03	6151.75		356.3	3449.2
	354.1	8038.66		7452.57		7846.3			7239.71	8059.22		354.7	7822.08								7661.98	7341.06	7666.21		354.5	4519.79		4469.17					4435.4	4469.17		356.2	6233.67		6151.25					6128.08	6151.25		356.2	3499.44
	354	7995.34		7476.71		7849.8			7232.04	8094.54		354.6	7889.46								7695.75	7334.42	7700.88		354.4	4540.17		4471.31					4432.42	4471.31		356.1	6165.14		6151.09					6123.94	6151.09		356.1	3531.84
	353.9	8009.13		7504.17		7849.76			7223.83	8130.21		354.5	7917.25								7732.92	7327.44	7739.12		354.3	4586.81		4473.79					4429.14	4473.79		356	6167.99		6151.17					6119.46	6151.17		356	3642.88
	353.8	8198.81		7535.45		7846.23			7215.23	8166.58		354.4	7948.24								7773.52	7320.04	7780.98		354.2	4590.22		4476.56					4425.46	4476.56		355.9	6212.54		6151.59					6114.67	6151.59		355.9	3614.15
	353.7	8220.03		7570.76		7839.02			7206.17	8203.79		354.3	7966.9		7321.25						7817.68	7312.28	7826.66		354.1	4590.42		4479.92					4421.62	4479.92		355.8	6236.31		6152.48					6109.61	6152.48		355.8	3534.82
	353.6	8302.47		7610.39		7828.07			7196.59	8242.08		354.2	7967.94		7314.9						7865.45	7304.15	7876.2		354	4580.1		4484.06					4417.75	4484.06		355.7	6211.11		6153.94					6104.31	6153.94		355.7	3468.58
	353.5	8508.02		7654.69		7813.46			7186.58	8281.84		354.1	8038.41		7308.41						7916.73	7295.57	7929.58		353.9	4674.32		4489.1					4413.94	4489.1		355.6	6278.04		6156.21					6098.94	6156.21		355.6	3490.55
	353.4	8406.4		7703.98		7795.3			7176.16	8323.46		354	8121.19		7301.83						7971.45	7286.53	7986.75		353.8	4688.21		4494.99					4410.07	4494.99		355.5	6298.25		6159.09					6093.21	6159.09		355.5	3538.08
	353.3	8555.64		7758.34		7773.59			7165.19	8367.17		353.9	8160.76		7295.22						8029.49	7277.06	8047.66		353.7	4556.59		4501.73					4406.1	4501.73		355.4	6261.7		6162.38					6086.82	6162.38		355.4	3510.24
	353.2	8616.3		7817.92		7748.42			7153.58	8413.28		353.8	8168.1		7288.59						8090.56	7267.08	8112.08		353.6	4539.85		4509.38					4402.04	4509.38		355.3	6223.56		6166.24					6079.86	6166.24		355.3	3442.92
	353.1	8509.95		7882.91		7720.09			7141.39	8462.25		353.7	8205.45		7281.96						8154.35	7256.57	8179.74		353.5	4528.39		4517.86					4397.79	4517.86		355.2	6206.83		6171.15					6072.7	6171.15		355.2	3431.84
	353	8476.81		7953.36		7688.79			7128.58	8514.37		353.6	8202.06		7275.42						8220.48	7245.54	8250.37		353.4	4510.43		4527.1					4393.26	4527.1		355.1	6296.54		6177.24					6065.41	6177.24		355.1	3527.04
	352.9	8637.84		8029.31		7654.84			7115.16	8569.97		353.5	8248.38		7269.05						8288.48	7233.97	8323.56		353.3	4547.63		4537.21					4388.53	4537.21		355	6349.33		6184.29					6057.67	6184.29		355	3466.41
	352.8	8742.81		8110.79		7618.64			7101.23	8629.4		353.4	8347.89		7262.92						8357.79	7221.89	8398.84		353.2	4589.2		4548.34					4383.78	4548.34		354.9	6308.14		6192.63					6049.73	6192.63		354.9	3413.73
	352.7	8844.1		8197.52		7580.4			7086.68	8692.71		353.3	8406.74		7257.07						8427.68	7209.2	8475.57		353.1	4655.3		4560.48					4378.99	4560.48		354.8	6201.95		6202.55					6041.81	6202.55		354.8	3383.19
	352.6	8943.63		8289.37		7540.59			7071.64	8760.1		353.2	8398.8		7251.55						8497.37	7195.88	8553.06		353	4701.68		4573.46					4374.04	4573.46		354.7	6197.65		6213.87					6033.66	6213.87		354.7	3442.64
	352.5	8983.69		8386		7499.58			7056.2	8831.55		353.1	8413.07		7246.47						8566.03	7181.92	8630.6		352.9	4640.31		4587.05					4368.75	4587.05		354.6	6296.61		6226.4					6025.06	6226.4		354.6	3400.07
	352.4	9054.65		8486.71		7457.5			7040.15	8906.68		353	8465.61		7241.93						8632.75	7167.31	8707.4		352.8	4637.85		4601.07					4363.03	4601.07		354.5	6261.8		6239.95					6015.78	6239.95		354.5	3354.85
	352.3	9100.35		8590.66		7414.46			7023.34	8984.95		352.9	8622.94		7237.9						8696.45	7151.91	8782.48		352.7	4654.38		4615.49					4356.93	4615.49		354.4	6190.14		6254.69					6005.99	6254.69		354.4	3359.59
	352.2	9048.67		8697.06		7370.75			7005.77	9065.86		352.8	8708.44		7234.45						8756.06	7135.66	8854.89		352.6	4591.7		4630.08					4350.35	4630.08		354.3	6252.68		6270.49					5995.55	6270.49		354.3	3478.03
	352.1	9020.45		8804.94		7326.57			6987.42	9148.69		352.7	8694.86		7231.74						8810.6	7118.6	8923.8		352.5	4681.06		4644.74					4343.35	4644.74		354.2	6306.33		6287.14					5984.31	6287.14		354.2	3549.02
	352	9154.84		8913.22		7282.15			6968.29	9232.58		352.6	8754.9		7229.99						8859.17	7100.83	8988.4		352.4	4724.52		4659.41					4336.04	4659.41		354.1	6369.49		6304.58					5972.27	6304.58		354.1	3512.05
	351.9	9349.63		9020.85		7237.84			6948.56	9316.71		352.5	8879.8		7229.33						8900.78	7082.35	9047.85		352.3	4665.38		4674.04					4328.55	4674.04		354	6390.69		6322.73					5959.43	6322.73		354	3429.47
	351.8	9482.28		9126.48		7193.77			6928.19	9399.89		352.4	8999.03		7229.91						8934.53	7063.18	9101.37		352.2	4755.95		4688.34					4320.82	4688.34		353.9	6492.4		6341.46					5945.83	6341.46		353.9	3485.27
	351.7	9624.52		9228.63		7150.03			6907.15	9480.81		352.3	9037.2		7231.89						8959.61	7043.38	9148.27		352.1	4767.37		4702.12					4312.91	4702.12		353.8	6505.45		6360.22					5931.09	6360.22		353.8	3524.94
	351.6	9709.26		9325.84		7106.76		6896.47	6885.48	9558.12		352.2	8994.31		7235.43						8975.34	7022.99	9187.96		352	4762.35		4715.16					4304.84	4715.16		353.7	6396.99		6378.87					5915.27	6378.87		353.7	3390.33
	351.5	9559.68		9416.48		7063.95		6876.06	6863.09	9630.31		352.1	8963.32		7240.54						8981.02	7001.94	9219.84		351.9	4724.27		4727.03					4296.45	4727.03		353.6	6375.27		6397.66					5898.88	6397.66		353.6	3338.68
	351.4	9648.92		9499.02		7021.68		6855.29	6840.03	9695.94		352	8953.33		7247.24						8976.13	6980.15	9243.49		351.8	4704.5		4737.59					4287.86	4737.59		353.5	6462.22		6416.52					5882.13	6416.52		353.5	3364.9
	351.3	9754.92		9571.98		6980.05		6834.26	6816.35	9753.59		351.9	8942.71		7255.6						8960.39	6957.65	9258.68		351.7	4663.83		4746.51					4279.03	4746.51		353.4	6568.67		6435.14					5865.07	6435.14		353.4	3407.04
	351.2	9741.39		9633.98		6939.13		6813.07	6792.13	9801.92		351.8	9050.85		7265.75						8933.79	6934.54	9265.42		351.6	4663.48		4753.58					4269.98	4753.58		353.3	6463.72		6453.1					5847.62	6453.1		353.3	3423.47
	351.1	9797.33		9683.87		6899.16		6792.03	6767.61	9839.84		351.7	9214.59		7277.88						8896.57	6911	9263.96		351.5	4696.63		4758.81					4261.01	4758.81		353.2	6315.36		6470.41					5830.18	6470.41		353.2	3361.49
	351	9705.86		9720.57		6860.21		6771.28	6742.89	9866.28		351.6	9259.17		7292.03						8849.03	6887.1	9254.59		351.4	4710		4762.03					4252.13	4762.03		353.1	6276.4		6486.85					5812.97	6486.85		353.1	3316.84
	350.9	9760.65		9743.27		6822.49		6751.11	6718.21	9880.45		351.5	9289.51		7308.12						8791.59	6862.84	9237.64		351.3	4779.4		4763.02					4243.37	4763.02		353	6327.99		6501.56					5795.55	6501.56		353	3339.75
	350.8	9841.72		9751.12		6785.91		6731.55	6693.53	9881.51		351.4	9306.22		7326.01						8724.79	6838.2	9213.54		351.2	4699.86		4761.6					4234.68	4761.6		352.9	6367.6		6513.67					5777.47	6513.67		352.9	3326.7
	350.7	9654.17		9743.5		6750.36		6712.57	6668.79	9868.86		351.3	9230.71		7345.63						8649.41	6813.25	9182.92		351.1	4621.98		4757.68					4226.11	4757.68		352.8	6313.75		6523.22					5759.23	6523.22		352.8	3348.28
	350.6	9639.46		9720.2		6715.87		6694.36	6644.08	9842.28		351.2	9182.19		7366.79						8566.32	6788.05	9146.43		351	4617.27		4751.11					4217.59	4751.11		352.7	6238.38		6530.49					5741.52	6530.49		352.7	3398.61
	350.5	9422.24		9681.28		6682.46		6677.03	6619.47	9801.82		351.1	9140.36		7389.29						8476.47	6762.65	9104.75		350.9	4610.48		4741.91					4209.17	4741.91		352.6	6311.25		6535.1					5724.34	6535.1		352.6	3319.89
	350.4	9315.69		9627.13		6650.21		6660.81	6595.13	9747.89		351	9126.51		7412.9						8380.93	6737.15	9058.66		350.8	4593.73		4730.1					4200.85	4730.1		352.5	6457.51		6536.31					5707.31	6536.31		352.5	3385.34
	350.3	9491.38		9558.38		6619.17		6645.86	6571.15	9681.12		350.9	9034.51		7437.32						8280.81	6711.64	9008.87		350.7	4548.02		4715.69					4192.59	4715.69		352.4	6350.06		6533.83					5690.44	6533.83		352.4	3277.93
	350.2	9464.12		9475.92		6589.39		6632.36	6547.65	9602.36		350.8	8963.94		7462.28						8177.28	6686.28	8956.13		350.6	4551.03		4698.92					4184.52	4698.92		352.3	6181.9		6527.32					5673.65	6527.32		352.3	3246.15
	350.1	9354.91		9380.82		6560.89		6620.45	6524.73	9512.71		350.7	9022.05		7487.41						8071.46	6661.18	8901.08		350.5	4519.2		4679.92					4176.63	4679.92		352.2	6076.68		6516.75					5657.07	6516.75		352.2	3261.28
	350	9199.06		9274.29		6533.62		6610.21	6502.38	9413.34		350.6	9066.77		7512.19						7964.35	6636.38	8844.2		350.4	4553.84		4658.66					4168.68	4658.66		352.1	6084.84		6502.1					5640.79	6502.1		352.1	3326.3
	349.9	8976.25		9157.68		6507.55		6601.7	6480.66	9305.62		350.5	9018.09		7536.13						7856.93	6611.93	8785.92		350.3	4595.96		4635.31					4160.66	4635.31		352	6048		6483.08					5624.56	6483.08		352	3287.04
	349.8	8876.64		9032.32		6482.49		6594.83	6459.4	9190.84		350.4	8883.9		7558.73						7750.14	6587.95	8726.59		350.2	4580.78		4610.3					4152.73	4610.3		351.9	6133.49		6459.8					5608.42	6459.8		351.9	3278.76
	349.7	8835.48		8899.74		6458.39		6589.62	6438.62	9070.5		350.3	8767.15		7579.43						7644.82	6564.48	8666.46		350.1	4524.32		4583.85					4144.85	4583.85		351.8	6118.87		6432.73					5592.73	6432.73		351.8	3340.63
	349.6	8645.35		8761.71		6435.41		6586.31	6418.55	8946.35		350.2	8680.22		7597.54						7541.58	6541.45	8605.52		350	4570.56		4556.2					4137.02	4556.2		351.7	6031.82		6402.14					5577.56	6402.14		351.7	3351.94
	349.5	8585.83		8619.79		6413.51		6584.89	6399.15	8819.88		350.1	8550.76		7612.56						7441.11	6518.97	8543.9		349.9	4585.4		4527.65					4129.25	4527.65		351.6	6063.68		6368.11					5562.72	6368.11		351.6	3324.43
	349.4	8575.23		8475.46		6392.61		6585.33	6380.43	8692.53		350	8414.1		7624.12						7344.12	6497.23	8481.75		349.8	4475.82		4498.46					4121.53	4498.46		351.5	6118.83		6330.68					5547.96	6330.68		351.5	3322.57
	349.3	8455.06		8330.13		6372.62		6587.51	6362.33	8565.61		349.9	8342.43		7631.79						7251.1	6476.34	8419.07		349.7	4483.35		4468.99					4113.98	4468.99		351.4	6121.56		6290.3					5533.34	6290.3		351.4	3217.82
	349.2	8343.99		8185.1		6353.47		6591.35	6344.79	8440.34		349.8	8332.54		7635.08						7162.37	6456.28	8355.71		349.6	4449.42		4439.53					4106.62	4439.53		351.3	5992.87		6247.34					5518.83	6247.34		351.3	3213.37
	349.1	8342.97		8041.58		6335.09		6596.72	6327.79	8317.81		349.7	8164.3		7633.57		6453.85				7078.14	6437.02	8291.52		349.5	4433.69		4410.3					4099.45	4410.3		351.2	5905.86		6202.42					5504.64	6202.42		351.2	3272.84
	349	8253.63		7900.71		6317.5		6603.56	6311.38	8199.02		349.6	7998.94		7626.89		6437.92				6998.49	6418.49	8226.32		349.4	4417.13		4381.51					4092.49	4381.51		351.1	5903.95		6156.2					5491.01	6156.2		351.1	3314.85
	348.9	8191.83		7763.4		6300.58		6611.65	6295.47	8084.7		349.5	7957.92		7614.8		6423.02				6923.5	6400.66	8159.99		349.3	4383.56		4353.49					4085.86	4353.49		351	5888.03		6109.11					5477.89	6109.11		351	3305.91
	348.8	8028.53		7630.47		6284.33		6620.82	6280.06	7975.49		349.4	7927.37		7597.18		6409.16				6853.16	6383.52	8092.47		349.2	4408.48		4326.48					4079.67	4326.48		350.9	5863.73		6061.55					5465.29	6061.55		350.9	3304.4
	348.7	7967.37		7502.67		6268.76		6630.92	6265.22	7871.92		349.3	7837.16		7574.02		6396.35				6787.42	6367.03	8023.74		349.1	4400.04		4300.49					4073.78	4300.49		350.8	5868.2		6014.08					5453.34	6014.08		350.8	3267.26
	348.6	7886.83		7380.57				6641.78	6250.96	7774.32		349.2	7797.22		7545.45		6384.63				6726.24	6351.21	7953.9		349	4334.84		4275.71					4068.26	4275.71		350.7	5766.07		5967.36					5442.32	5967.36		350.7	3253.01
	348.5	7802.44		7264.48				6653.02	6237.18	7682.75		349.1	7752.2		7511.71		6374.07				6669.53	6336.1	7883.13		348.9	4306.14		4252.07					4062.97	4252.07		350.6	5697.11		5921.56					5432.04	5921.56		350.6	3326.23
	348.4	7746.79		7154.74				6664.44	6223.92	7597.25		349	7647.44		7472.98		6364.54				6617.01	6321.53	7811.47		348.8	4270.12		4229.53					4057.79	4229.53		350.5	5736.92		5876.72					5422.22	5876.72		350.5	3343.87
	348.3	7671.45		7051.62				6675.8	6211.25	7517.8		348.9	7551.91		7429.52		6355.92				6568.35	6307.37	7739.04		348.7	4241.85		4208.18					4052.78	4208.18		350.4	5741.42		5832.86					5412.61	5832.86		350.4	3404.33
	348.2	7514.15		6955.14				6686.77	6199.14	7444.11		348.8	7462.55		7381.8		6348.24				6523.38	6293.62	7666.18		348.6	4207.97		4188.14					4048.02	4188.14		350.3	5636.33		5790.36					5403.32	5790.36		350.3	3277.53
	348.1	7559.62		6865.23				6696.95	6187.49	7375.79		348.7	7427.57		7330.41		6341.57				6481.95	6280.32	7593.29		348.5	4263.88		4169.32					4043.44	4169.32		350.2	5598.44		5749.38					5394.34	5749.38		350.2	3251.12
	348	7502.65		6781.77				6706.03	6176.29	7312.41		348.6	7431.12		7275.91		6335.9				6443.84	6267.46	7520.74		348.4	4319.15		4151.74					4039.04	4151.74		350.1	5627.81		5710.32					5385.87	5710.32		350.1	3305.16
	347.9	7321.04		6704.71				6713.76	6165.6	7253.6		348.5	7428.51		7218.86		6331.2				6408.8	6254.98	7448.9		348.3	4265.57		4135.44					4034.87	4135.44		350	5725.67		5673.18					5377.81	5673.18		350	3361.2
	347.8	7321.25		6633.78				6719.81	6155.36	7198.81		348.4	7386.89		7159.82		6327.42				6376.55	6242.84	7378.12		348.2	4188.83		4120.29					4030.86	4120.29		349.9	5669.8		5637.79					5369.89	5637.79		349.9	3373.39
	347.7	7289.46		6568.65				6723.83	6145.5	7147.45		348.3	7306.01		7099.41		6324.56				6346.92	6231.03	7308.83		348.1	4263.83		4106.15					4026.89	4106.15		349.8	5657.53		5604.36					5362.25	5604.36		349.8	3297.22
	347.6	7245.94		6508.99				6725.52	6135.94	7098.95		348.2	7242.25		7038.18		6322.57				6319.65	6219.53	7241.35		348	4246.6		4092.91					4022.89	4092.91		349.7	5577.23		5573.03					5355.01	5573.03		349.7	3282.43
	347.5	7083.43		6454.5				6724.68	6126.67	7052.82		348.1	7259.86		6976.65		6321.37				6294.5	6208.26	7176		347.9	4158.05		4080.47					4018.82	4080.47		349.6	5526.34		5543.53					5347.89	5543.53		349.6	3314.54
	347.4	7078.98		6404.95				6721.27	6117.78	7008.68		348	7280.27		6915.38		6320.96				6271.34	6197.28	7113.12		347.8	4175.69		4069.05					4014.93	4069.05		349.5	5563.34		5515.78					5340.83	5515.78		349.5	3281.8
	347.3	7145.81		6360.03				6715.16	6109.26	6966.12		347.9	7164.61		6854.99		6321.45				6250.14	6186.73	7053.12		347.7	4210.91		4058.87					4011.52	4058.87		349.4	5553.17		5489.82					5333.9	5489.82		349.4	3322.23
	347.2	7167.94		6319.26				6706.18	6100.97	6924.63		347.8	7123.5		6796.09		6322.94				6230.9	6176.77	6996.38		347.6	4214.79		4049.63					4008.34	4049.64		349.3	5511.81		5466.04					5327.55	5466.04		349.3	3356.37
	347.1	7028.75		6282.4				6694.4	6092.97	6883.96		347.7	7092.37		6739.04		6325.37				6213.48	6167.42	6943.06		347.5	4216.14		4041.2					4005.29	4041.2		349.2	5517.3		5444.23					5321.62	5444.23		349.2	3295.15
	347	6954.76		6249.19				6679.94	6085.31	6843.92		347.6	7015.42		6684.06		6328.53				6197.63	6158.54	6893.14		347.4	4115.9		4033.56					4002.44	4033.57		349.1	5514.9		5424.32					5316.13	5424.32		349.1	3196.44
	346.9	6909.7		6219.27				6662.86	6077.93	6804.28		347.5	6866.38		6631.33		6332.24				6183.14	6150.08	6846.56		347.3	4007.4		4026.67					3999.77	4026.68		349	5504.16		5406.1					5310.93	5406.1		349	3232.44
	346.8	6933.67		6192.31				6643.26	6070.77	6764.86		347.4	6694.45		6581.15		6336.5				6170.01	6142.12	6803.43		347.2	4096.33		4020.41					3997.24	4020.43		348.9	5437.12		5389.35					5305.92	5389.35		348.9	3181.27
	346.7	6853.35		6168.08				6621.4	6063.89	6725.64		347.3	6646.38		6533.74		6341.23				6158.17	6134.71	6763.72		347.1	4081.21		4014.73					3994.83	4014.75		348.8	5439.96		5374.11					5301.19	5374.11		348.8	3219.01
	346.6	6752.37		6146.41				6597.6	6057.35	6686.69		347.2	6702.85		6489.02		6346.12				6147.36	6127.68	6727.13		347	4123.23		4009.79					3992.75	4009.82		348.7	5433.06		5360.4					5296.87	5360.4		348.7	3280.38
	346.5	6785.89		6127.07				6572.14	6051.18	6648.06		347.1	6726.41		6447.05		6351.01				6137.47	6121.02	6693.48		346.9	4107.13		4005.71					3991.16	4005.75		348.6	5404.87		5348.26					5293.08	5348.26		348.6	3409.85
	346.4	6708.72		6109.71				6545.2	6045.24	6609.69		347	6634.96		6407.95		6355.85				6128.53	6114.82	6662.69		346.8	4057.1		4002.43					3990.05	4002.49		348.5	5408.86		5337.66					5289.88	5337.66		348.5	3303.32
	346.3	6638.65		6094.19				6517.1	6039.57	6571.74		346.9	6614.19		6371.71		6360.49				6120.48	6109.08	6634.52		346.7	4083.45							3989.13	3999.72		348.4	5402.01		5328.35					5287.1	5328.35		348.4	3312.31
	346.2	6611.33		6080.23				6488.1	6034.1	6534.24		346.8	6683.54		6338.16		6364.64				6113.1	6103.65	6608.59		346.6	3990.84							3988.01	3997		348.3	5352.82		5320.28					5284.79	5320.28		348.3	3313.13
	346.1	6618.86		6067.73				6458.53	6028.89	6497.39		346.7	6672.03		6307.06		6367.98				6106.18	6098.38	6584.47		346.5	3912.21							3986.79	3994.43		348.2	5256.53		5313.27					5282.81	5313.27		348.2	3264.8
	346	6651.22		6056.5				6428.66	6023.88	6461.28		346.6	6536.56		6278.37		6370.43				6099.72	6093.29	6561.94		346.4	3921.48							3985.5	3992		348.1	5250.22		5307.19					5281.13	5307.19		348.1	3336.93
	345.9	6521.31		6046.21				6398.59	6018.91	6425.9		346.5	6459.69		6252.03		6371.88					6088.41	6540.78		346.3	3989.99							3984.39	3989.94		348	5317.05		5301.9					5279.69	5301.91		348	3397.35
	345.8	6589.72		6036.79				6368.62	6014.01	6391.41		346.4	6478.53		6227.95		6372.26					6083.78	6520.75		346.2	4120.43							3983.31	3988.09		347.9	5294.91		5296.98					5278.09	5296.99		347.9	3321.64
	345.7	6538.17		6028.23				6339.07	6009.27	6358.04		346.3	6479.12		6206.02		6371.49					6079.4	6501.65		346.1	4143.07							3982.09	3986.25		347.8	5280.83		5292.31					5276.29	5292.32		347.8	3273.43
	345.6	6521.86		6020.41				6310.13	6004.67	6325.87		346.2	6403.81		6186.2		6369.58					6075.33	6483.32		346	4106.72							3980.76	3984.45		347.7	5302.16		5287.91					5274.37	5287.93		347.7	3304.97
	345.5	6663.49		6013.18				6281.94	6000.16	6294.96		346.1	6417.97		6168.34		6366.49					6071.58	6465.58		345.9	4005.37							3979.27	3982.65		347.6	5326.56		5283.82					5272.41	5283.85		347.6	3338.23
	345.4	6631.3		6006.44				6254.6	5995.7	6265.34		346	6424.38		6152.17		6362.03					6067.98	6448.11		345.8	4078.13							3977.47	3980.66		347.5	5450							5270.27	5279.91		347.5	3353.09
	345.3	6446.48		6000.13				6228.25	5991.29	6237.09		345.9	6324.72		6137.35		6356.03					6064.33	6430.57		345.7	4132.05						3976.78	3975.34	3978.51		347.4	5472.1							5267.89	5275.99		347.4	3306.69
	345.2	6399.32		5994.23				6203.03	5986.98	6210.28		345.8	6228.05		6123.72		6348.48					6060.58	6412.84		345.6	4134.82						3975	3973.11	3976.42		347.3	5433.08							5265.41	5272.22		347.3	3174.13
	345.1	6446.34		5988.84				6179.17	5982.92	6185.1		345.7	6312.12		6111.3		6339.57					6056.87	6394.99		345.5	4067.18						3973.55	3971.1	3974.72		347.2	5352.5							5262.9	5268.63		347.2	3307.11
	345	6509.42		5983.92				6156.72	5979.09	6161.55		345.6	6474.7		6100.11		6329.55					6053.33	6377.11		345.4	4086.48						3972.47	3969.29	3973.42		347.1	5308.43							5260.51	5265.36		347.1	3374.06
	344.9	6542.06		5979.35				6135.61	5975.42	6139.54		345.5	6563.5		6090.06		6318.51					6049.98	6359.22		345.3	4089						3971.66	3967.57	3972.43		347	5327.91							5258.37	5262.51		347	3310.76
	344.8	6344.01		5975.17				6115.93	5971.98	6119.12		345.4	6521.69		6081.05		6306.58					6046.8	6341.32		345.2	4029.97						3971.03	3965.79	3971.66		346.9	5331.72							5256.38	5259.98		346.9	3428.04
	344.7	6215.92		5971.36				6097.69	5968.79	6100.27		345.3	6404.55		6072.95		6293.88					6043.79	6323.44		345.1	3976.82						3970.79	3964.13	3971.3		346.8	5286.73							5254.62	5257.83		346.8	3412.09
	344.6	6171.2		5967.78				6080.75	5965.71	6082.82		345.2	6254.99		6065.66		6280.5					6040.9	6305.58		345	3998.19						3971.07	3962.63	3971.48		346.7	5208.72						5253.88	5253.03	5256.02		346.7	3396.07
	344.5	6280.44		5964.4				6065.06	5962.74	6066.73		345.1	6176.93		6058.98		6266.51					6038.02	6287.72		344.9	4046.12						3971.99	3961.36	3972.32		346.6	5182.88						5252.59	5251.41	5254.35		346.6	3355.82
	344.4	6311.62		5961.21				6050.58	5959.87	6051.92		345	6193.55		6052.87		6252.06					6035.17	6269.95		344.8	4019.76						3973.5	3960.19	3973.76		346.5	5246.5						5251.47	5249.82	5252.9		346.5	3368.91
	344.3	6272.37		5958.25				6037.34	5957.19	6038.4		344.9	6224.81		6047.45		6237.48					6032.55	6252.53		344.7	3994.71						3975.86	3959.27	3976.07		346.4	5341.98						5250.72	5248.47	5251.89		346.4	3337.93
	344.2	6258.84		5955.53				6025.27	5954.68	6026.12		344.8	6167.49		6042.8		6223.07					6030.29	6235.7		344.6	4023.53						3979.17	3958.62	3979.34		346.3	5387.51						5250.7	5247.62	5251.64		346.3	3325.66
	344.1	6219.01		5952.97				6014.27	5952.3	6014.94		344.7	6184.34		6038.88		6208.98					6028.42	6219.54		344.5	3986.58						3983.38	3958.05	3983.52		346.2	5431.79						5251.44	5247.26	5252.2		346.2	3327.68
	344	6279.07		5950.47				6004.16	5949.93	6004.7		344.6	6245.33		6035.59		6195.25					6026.86	6204.05		344.4	4000.75						3988.73	3957.68	3988.84		346.1	5323.57						5252.54	5246.92	5253.16		346.1	3342.81
	343.9	6237.27						5994.87	5947.56	5995.3		344.5	6214.83		6032.69		6181.82					6025.43	6189.13		344.3	3921.88						3995.38	3957.54	3995.47		346	5205.1						5253.92	5246.4	5254.42		346	3330.26
	343.8	6278.3						5986.47	5945.32	5986.8		344.4	6146.75		6030.06		6168.68					6024.04	6174.74		344.2	3932.44						4003.22	3957.35	4003.29		345.9	5113.48						5255.73	5245.75	5256.13		345.9	3274.5
	343.7	6145.8						5978.91	5943.24	5979.18		344.3	6086.82		6027.66		6155.92					6022.68	6160.94		344.1	3972.82						4012.41	3957.13	4012.46		345.8	5129.71						5258.27	5245.11	5258.59		345.8	3315.37
	343.6	6168.84						5972.19	5941.36	5972.4		344.2	6062.39				6143.68					6021.42	6147.81		344	3854.62						4023.06	3956.82	4023.1		345.7	5276.75						5261.83	5244.58	5262.09		345.7	3360.05
	343.5	6158.64						5966.15	5939.59	5966.32		344.1	6091.71				6131.97					6020.22	6135.37		343.9	3864.17						4035.32	3956.41	4035.36		345.6	5276.63						5266.71	5244.26	5266.91		345.6	3417.25
	343.4	6079.47						5960.64	5937.82	5960.78		344	6127.62				6120.86					6019.1	6123.64		343.8	3961.67						4049.4	3955.95	4049.42		345.5	5232.84						5272.68	5243.67	5272.84		345.5	3398.52
	343.3	6072.16						5955.7	5936.15	5955.81		343.9	6143.61				6110.42					6018.1	6112.69		343.7	4084.86						4065.45	3955.44	4065.47		345.4	5235.28						5280.27	5243.05	5280.39		345.4	3312.45
	343.2	5993.1						5951.29	5934.6	5951.39		343.8	6107.59				6100.65					6017.2	6102.5		343.6	4178.11						4083.57	3954.84	4083.58		345.3	5290.33						5289.71	5242.29	5289.8		345.3	3425.84
	343.1	6089.33						5947.46	5933.25	5947.54		343.7	6093.03				6091.6					6016.43	6093.1		343.5	4200.68						4103.84	3954.16	4103.86		345.2	5299.15						5301.32	5241.32	5301.4		345.2	3425.36
	343	6190.52						5944.1	5932.04	5944.17		343.6	6085.18				6083.26					6015.8	6084.48		343.4	4113.68						4126.33	3953.37	4126.34		345.1	5304.05						5315.57	5240.2	5315.63		345.1	3301.07
	342.9	6129.8						5941.09	5930.88	5941.16		343.5	6110.86				6075.55					6015.2	6076.53		343.3	4073.18						4150.94	3952.37	4150.94		345	5346.24						5332.99	5238.98	5333.04		345	3430.73
	342.8	6059.41						5938.4	5929.79	5938.48		343.4	6094.9				6068.44					6014.64	6069.23		343.2	4094						4177.58	3951.13	4177.58		344.9	5444.15						5354.04	5237.64	5354.08		344.9	3538.03
	342.7	6004.86						5935.92	5928.67	5936		343.3	5995.84				6061.97					6014.18	6062.6		343.1	4109.06						4206.18	3949.7	4206.19		344.8	5439.21						5379.17	5236.08	5379.2		344.8	3493.58
	342.6	5934.46						5933.66	5927.59	5933.76		343.2	5940.62				6056.12					6013.81	6056.64		343	4177.5						4236.63	3948.13	4236.63		344.7	5379.29						5408.84	5234.25	5408.86		344.7	3517.48
	342.5	6081.57						5931.6	5926.52	5931.72		343.1	6014.05				6050.81					6013.46	6051.22		342.9	4263.46						4268.64	3946.47	4268.65		344.6	5426.4						5443.57	5232.15	5443.59		344.6	3553.19
	342.4	6068.05						5929.79	5925.55	5929.93		343	6045.05				6046.04					6013.18	6046.36		342.8	4360.64						4301.84	3944.72	4301.85		344.5	5471.26						5483.85	5229.79	5483.86		344.5	3592.26
	342.3	6102.53						5928.22	5924.7	5928.4		342.9	6024.89				6041.85					6013.04	6042.11		342.7	4361.68						4335.66	3942.78	4335.67		344.4	5579.62						5530.05	5227.14	5530.07		344.4	3574.66
	342.2	6012.62						5926.85	5923.92	5927.07		342.8	6037.38				6038.21					6013.03	6038.43		342.6	4323.72						4369.49	3940.64	4369.5		344.3	5691.23						5582.42	5224.15	5582.44		344.3	3671.75
	342.1	5958.47							5923.19	5925.88		342.7	6078.32				6034.51					6012.56	6034.68		342.5	4357.97						4402.7	3938.35	4402.72		344.2	5727.29						5641.05	5220.77	5641.07		344.2	3628.48
	342	5952.43							5922.48	5924.81		342.6	6021.66				6031.06					6012	6031.22		342.4	4386.14						4434.58	3935.91	4434.6		344.1	5729.59						5705.87	5216.98	5705.9		344.1	3741.99
	341.9	6016.89							5921.73	5923.79		342.5	5934.7				6027.81					6011.29	6027.95		342.3	4464.07						4464.38	3933.37	4464.42		344	5772.56						5776.53	5212.74	5776.58		344	3793.24
	341.8	6018.2							5921.11	5922.98		342.4	5966.7				6024.75					6010.49	6024.91		342.2	4460.67						4491.33	3930.78	4491.41		343.9	5922.97						5852.43	5208.05	5852.52		343.9	3741.32
	341.7	5993.95							5920.61	5922.36		342.3	6084.07				6021.92					6009.64	6022.11		342.1	4404.17						4514.66	3928.14	4514.8		343.8	6096.81						5932.72	5202.99	5932.88		343.8	3912.56
	341.6	5979.02							5920.24	5921.95		342.2	6155.64				6019.29					6008.75	6019.55		342	4380.33						4533.6	3925.43	4533.84		343.7	6102.92						6016.16	5197.59	6016.44		343.7	4028
	341.5	5965.32							5919.91	5921.64		342.1	6196.9				6016.81					6007.8	6017.21		341.9	4340.59						4547.51	3922.63	4547.92		343.6	6139.63						6101.11	5191.87	6101.62		343.6	3996.29
	341.4	5907.54							5919.58	5921.41		342	6188.4				6014.46					6006.77	6015.09		341.8	4356.41						4555.93	3919.8	4556.61		343.5	6157.43						6185.57	5185.8	6186.43		343.5	4125.04
	341.3	5897.26	5919.29						5919.29	5921.28		341.9	6118.64				6012.16		6006.56			6005.62	6013.15		341.7	4428.99						4558.52	3916.95	4559.64		343.4	6086.02						6267.2	5179.32	6268.66		343.4	4327.13
	341.2	5924.09	5919.17						5919.16	5921.41		341.8	6080.34				6009.82		6005.77			6004.27	6011.37		341.6	4491.15						4555.14	3914.13	4556.96		343.3	6107.02				5174.94		6343.58	5172.51	6346.02		343.3	4316.37
	341.1	5955.07	5918.9						5918.89	5921.48		341.7	6139.62						6005.15			6002.77	6009.9		341.5	4469.3				3914.22		4545.82	3911.34	4548.74		343.2	6195.68				5169.52		6412.26	5165.52	6416.26		343.2	4385.91
	341	5950.84	5918.63						5918.62	5921.65		341.6	6193.62						6004.95			6001.24	6008.98		341.4	4382.01				3913.11		4530.76	3908.57	4535.36		343.1	6290.04				5164.9		6470.77	5158.43	6477.25		343.1	4468.24
	340.9	5908.97	5918.35						5918.33	5921.91		341.5	6244.9						6005.45			5999.72	6008.86		341.3	4382.91				3912.89		4510.33	3905.81	4517.5		343	6367.98				5161.52		6516.7	5151.21	6527.02		343	4551.51
	340.8	5781.82	5918.05		5922.11				5918.03	5922.29		341.4	6293.25						6006.95			5998.24	6009.85		341.2	4385.29				3913.91		4485.06	3903.05	4496.03		342.9	6287.28				5160.04		6548.01	5143.85	6564.21		342.9	4624.77
	340.7	5846.87	5917.7		5922.6				5917.67	5922.75		341.3	6235.16						6009.85			5996.76	6012.32		341.1	4364.34				3916.67		4455.61	3900.29	4472.15		342.8	6167.64				5161.39		6563.2	5136.36	6588.24		342.8	4608.44
	340.6	5993.35	5917.3		5923.2				5917.26	5923.34		341.2	6123.05						6014.63			5995.24	6016.75		341	4334.02				3921.86		4422.74	3897.54	4447.28		342.7	6176.71				5166.84		6561.32	5128.74	6599.44		342.7	4693.21
	340.5	5990.87	5916.89		5923.96				5916.84	5924.09		341.1	6090.64						6021.99			5993.64	6023.84		340.9	4305.67				3930.39		4387.27	3894.83	4423.12		342.6	6256.79				5178.07		6542.14	5120.96	6599.28		342.6	4941.43
	340.4	5987.49	5916.48		5924.94				5916.41	5925.07		341	6102.52						6032.86			5991.95	6034.49		340.8	4317.77				3943.3		4349.99	3892.14	4401.55		342.5	6298.09				5197.36		6506.17	5113.08	6590.5		342.5	4902.09
	340.3	6044.51	5916.02		5926.12				5915.93	5926.25		340.9	6137.09						6048.4			5990.17	6049.88		340.7	4331.89				3961.84		4311.61	3889.41	4384.59		342.4	6291.54				5227.55		6454.51	5105.08	6577.05		342.4	4826.04
	340.2	5998.77	5915.49		5927.5				5915.38	5927.65		340.8	6184.31						6070.05			5988.26	6071.44		340.6	4377.75				3987.5		4272.84	3886.62	4374.45		342.3	6239.8				5272.13		6388.87	5096.95	6564.16		342.3	4831.84
	340.1	5956.51	5914.82		5929.07				5914.68	5929.24		340.7	6207.41						6099.58			5986.26	6100.93		340.5	4368.76				4021.89		4234.28	3883.7	4373.44		342.2	6287.72				5335.21		6311.29	5088.57	6558.09		342.2	4803.68
	340	5933.3	5914.01		5930.85				5913.82	5931.05		340.6	6271.2						6138.95			5984.1	6140.32		340.4	4384.78				4066.75		4196.46	3880.63	4383.86		342.1	6287.9				5421.48		6224.05	5079.78	6565.98		342.1	4814.85
	339.9	6066.81	5913.11		5932.95				5912.87	5933.21		340.5	6362.88						6190.31			5981.65	6191.76		340.3	4436.83				4123.73		4159.82	3877.38	4407.86		342	6407.79				5536.18		6129.62	5070.46	6595.67		342	4949.94
	339.8	6082.37	5912.17		5935.49				5911.87	5935.81		340.4	6438.34						6256.04			5978.82	6257.64		340.2	4491.82				4194.21		4124.7	3873.93	4447.22		341.9	6510.35				5684.73		6030.48	5060.49	6655.19		341.9	4998.58
	339.7	6103.2	5911.25		5938.56				5910.86	5938.96		340.3	6454.33						6338.59			5975.58	6340.41		340.1	4609.37				4279	3873.11	4091.35	3870.24	4503.03		341.8	6627.63				5872.29		5928.96	5049.79	6752.12		341.8	5122.17
	339.6	6206.82	5910.39		5942.28				5909.9	5942.78		340.2	6512.97						6440.22			5971.89	6442.35		340	4639.76				4377.95	3869.96	4059.87	3866.23	4575.39		341.7	6800.64				6102.99		5827.12	5038.22	6892.83		341.7	5172.92
	339.5	6203.57	5909.59		5946.72				5908.97	5947.35		340.1	6661.02						6562.79			5967.71	6565.32		339.9	4679.22				4489.73	3866.67	4030.32	3861.85	4663.11		341.6	7041.26				6379.02		5726.62	5025.56	7081.38		341.6	5198.02
	339.4	6099.11	5908.82		5951.89				5908.03	5952.69		340	6787.24						6707.28			5962.98	6710.31		339.8	4688.44				4611.45	3863.3	4002.73	3857.1	4763.38		341.5	7288.16				6699.65		5628.75	5011.6	7318.61		341.5	5376.7
	339.3	5975.02	5908.02		5957.84				5907.02	5958.85		339.9	6866.84						6873.43			5957.58	6877.11		339.7	4786.79				4738.49	3859.92	3977.09	3851.99	4871.63		341.4	7502.13				7060.17		5534.49	4996.13	7601.02		341.4	5494.12
	339.2	5927.48	5907.21		5964.66				5905.96	5965.92		339.8	6995.3						7059.4			5951.45	7063.87		339.6	4963.07				4864.44	3856.61	3953.32	3846.53	4981.47		341.3	7721.73				7451.08		5444.66	4979.16	7919.99		341.3	5605.47	2974.62
	339.1	5896.64	5906.44		5972.46				5904.86	5974.04		339.7	7072.85						7261.3			5944.49	7266.73		339.5	5088.1				4981.49	3853.48	3931.33	3840.71	5085.05		341.2	8049.28				7857.4		5359.8	4960.76	8261.09		341.2	5846.59	2960.66
	339	5971.84	5905.77		5981.39				5903.79	5983.37		339.6	7247.29						7472.91			5936.62	7479.53		339.4	5106.31				5081.15	3850.68	3911.05	3834.62	5173.87		341.1	8495.08				8258.64	4946.97	5280.17	4940.94	8604.16		341.1	6104.59	2946.09
	338.9	6064.02	5905.19		5991.52				5902.72	5993.98		339.5	7525.65						7685.75	5935.75		5927.78	7693.79		339.3	5064.02				5155.14	3848.37	3892.36	3828.27	5239.61		341	8822.13				8630	4927.87	5205.8	4919.75	8924.48		341	6477.03	2930.93
	338.8	6182.69	5904.73		6002.95				5901.66	6006.02		339.4	7741.27						7889.38	5927.72		5918.02	7899.14		339.2	5138.04				5196.62	3846.72	3875.13	3821.71	5275.43		340.9	8925.38				8944.56	4908.2	5136.63	4897.34	9195.1		340.9	6875.25	2915.28
	338.7	6127.8	5904.42		6015.78				5900.61	6019.59		339.3	7976.86						8072.03	5919.22		5907.45	8083.85		339.1	5155.65				5201.29	3845.91	3859.23	3814.95	5277		340.8	8905.48				9176.37	4888.28	5072.47	4873.85	9389.91		340.8	7145.56	2899.41
	338.6	6039.7	5904.27		6030.1				5899.56	6034.81		339.2	8176.73						8221.61	5910.42		5896.19	8235.9		339	5137.12				5168.19	3846.2	3844.58	3808.08	5243.37		340.7	8970.61				9304.18	4868.53	5013.11	4849.5	9487.44		340.7	7215.55	2883.59
	338.5	6184.89	5904.28		6045.94				5898.46	6051.75		339.1	8335.71						8327.06	5901.48		5884.32	8344.28		338.9	5105.92				5099.86	3847.93	3831.18	3801.27	5177.15		340.6	9034.22				9314.82	4849.55	4958.38	4824.62	9474.28		340.6	7429.07	2868.14
	338.4	6170.32	5904.39		6063.3				5897.25	6070.45		339	8374.12						8379.75	5892.56		5871.93	8400.46		338.8	5067.78				5001.89	3851.44	3819	3794.62	5083.97		340.5	9000.81				9205.44	4832.03	4908.14	4799.59	9347.38		340.5	7462.19	2853.49
	338.3	6040.68	5904.66		6082.24				5895.89	6091.01		338.9	8258.51						8374.84	5883.94		5859.2	8399.66		338.7	5020.73				4881.97	3857.03	3808.01	3788.25	4971.59		340.4	9002.27				8984.16	4816.82	4862.36	4774.91	9114.7		340.4	7321.46	2840.21
	338.2	5960.17	5905.14		6102.84				5894.43	6113.55		338.8	8119.75						8311.9	5875.93		5846.35	8341.57		338.6	4942.93				4748.67	3865.01	3798.14	3782.2	4848.73		340.3	8794.19				8668.59	4804.86	4821.02	4751.08	8793.78		340.3	7228.49	2828.92
	338.1	6001.92	5905.95		6125.18				5892.89	6138.24		338.7	8077.07						8195.05	5868.83		5833.58	8230.42		338.5	4787.69				4610.47	3875.69	3789.35	3776.58	4723.98		340.2	8420.08				8282.93	4796.98	4784	4728.45	8408.8		340.2	7031.19	2820.4
	338	6182.72	5907.15		6149.27				5891.28	6165.15		338.6	7959.52						8032.39	5863.04		5821.15	8074.43		338.4	4659.4				4474.76	3889.36	3781.62	3771.43	4604.86		340.1	8065.33				7854.31	4793.98	4751.08	4707.28	7987.01		340.1	6760.5	2815.37
	337.9	6265.07	5908.79		6175.07				5889.55	6194.31		338.5	7766.64						7834.74	5858.88		5809.24	7884.56		338.3	4465.63				4347.22	3906.24	3774.82	3766.74	4497.22		340	7608.53				7409.44	4796.68	4722.06	4687.77	7555.35		340	6336.46	2814.44
	337.8	6325.34	5910.95		6202.54				5887.7	6225.79		338.4	7638						7614.33	5856.67		5798.02	7673.21		338.2	4315.66				4231.76	3926.5	3768.84	3762.47	4405.1		339.9	7046.57				6971.74	4805.92	4696.74	4670.07	7137.55		339.9	5922.42	2818.3
	337.7	6325.56	5913.71		6231.59				5885.7	6259.6		338.3	7455.41						7383.4	5856.73		5787.65	7452.77		338.1	4192.37	3762.13			4130.55	3950.27	3763.57	3758.57	4330.81		339.8	6516.21				6559.63	4822.48	4674.86	4654.26	6752.45		339.8	5323.41	2827.45
	337.6	6261.84	5917.13		6262.05				5883.48	6295.7		338.2	7167.97						7152.91	5859.29		5778.16	7234.4		338	4102.2	3759.34			4044.36	3977.69	3758.95	3755.05	4275.19		339.7	6080.37				6185.93	4847.2	4656.21	4640.42	6413.36		339.7	4765.02	2842.39
	337.5	6318.89	5921.26		6293.7				5880.96	6334.01		338.1	7007.1						6931.86	5864.49		5769.5	7027.31		337.9	4129.5	3757.02			3972.8	4008.79		3751.86	4237.92		339.6	5775.95				5857.91	4880.77	4640.5	4628.47	6128.12		339.6	4267.1	2863.57
	337.4	6430.42	5926.21		6326.32				5878.07	6374.46		338	6839.14						6727.02	5872.58		5761.7	6838.47		337.8	4189.76	3755.08			3914.65	4043.46		3748.88	4217.77		339.5	5577.89	4625.29			5578.1	4923.72	4627.29	4618.19	5899.83		339.5	3873.78	2891.36
	337.3	6506.74	5932.23		6359.77				5874.91	6417.09		337.9	6587.53						6542.74	5883.77		5754.72	6672.51		337.7	4220.59	3753.42			3868.26	4081.51		3746	4212.97		339.4	5434.78	4617.89			5345.45	4976.49	4616.18	4609.35	5727.97		339.4	3688.18	2926.06
	337.2	6542.56	5939.64		6393.9				5871.59	6461.96		337.8	6420.42						6381.19	5898.18		5748.44	6531.83		337.6	4203.4	3751.95			3831.77	4122.61		3743.11	4221.49		339.3	5320.66	4611.86			5156.34	5039.35	4606.71	4601.61	5609.43		339.3	3411.43	2967.93
	337.1	6644.38	5948.73		6428.48				5868.17	6509.04		337.7	6371.46						6242.83	5915.98		5742.77	6417.16		337.5	4223	3750.6			3803.32	4166.34		3740.08	4241.16		339.2	5252.16	4606.83			5005.59	5112.32	4598.35	4594.57	5539.37		339.2	3320.85	3017.21
	337	6826.25	5959.68		6463.11				5864.6	6558.2		337.6	6289.76						6126.78	5937.38		5737.62	6327.93		337.4	4300.55	3749.3			3781.2	4212.15		3736.81	4269.82		339.1	5300.3	4602.47			4887.39	5195.22	4590.63	4587.85	5512.16		339.1	3326.85	3074
	336.9	6812.76	5972.68		6497.34				5860.8	6609.24		337.5	6247.44						6031.2	5962.5		5732.84	6262.58		337.3	4403.19	3748.01			3763.9	4259.39		3733.25	4305.41		339	5381.89	4598.49			4795.88	5287.62	4583.14	4581.11	5521.83		339	3383.46	3138.3
	336.8	6609.33	5988.05		6530.77				5856.79	6662.06		337.4	6313.33						5953.78	5991.54		5728.33	6219.11		337.2	4486.35	3746.81			3750.24	4307.34		3729.4	4346.05		338.9	5523.91	4594.66			4725.6	5388.79	4575.52	4574.05	5562.47		338.9	3339.01	3210.08
	336.7	6520.07	6006.18		6563.04				5852.64	6716.61		337.3	6359.13						5891.92	6024.71		5723.99	6195.26		337.1	4554.43	3745.77			3739.25	4355.18		3725.31	4389.95		338.8	5714.87	4590.81			4671.71	5497.64		4566.44	5628.4		338.8	3378.78	3289.21
	336.6	6634.56	6027.37		6593.65				5848.3	6772.75		337.2	6355.21						5843.01	6062.13		5719.66	6188.71		337	4656.55	3744.97			3730.16	4401.91		3720.98	4435.39		338.7	5851.67	4586.85			4630.11	5612.67		4558.13	5714.25		338.7	3334.2	3375.61
	336.5	6763.11	6051.98		6622.1				5843.78	6830.35		337.1	6382.56						5804.62	6104.03		5715.26	6197.36		336.9	4687.09	3744.43			3722.35	4446.45		3716.4	4480.73		338.6	6050.51	4582.78			4597.49	5731.95		4549.03	5814.91		338.6	3512.6	3468.98
	336.4	6789.94	6080.38		6647.93				5839.03	6889.32		337	6397.68						5774.6	6150.65		5710.74	6219.38		336.8	4677.84	3744.19			3715.33	4487.6		3711.53	4524.4		338.5	6265.38	4578.61			4571.19	5853.03		4539.07	5925.44		338.5	3596.35	3568.9
	336.3	6711.38	6112.98		6670.67				5834.08	6949.64		336.9	6459.36						5751.06	6202.18		5706.04	6253.18		336.7	4664.4	3744.37			3708.83	4524.29		3706.44	4565.07		338.4	6467.25	4574.44			4549.22	5973.04		4528.25	6041.11		338.4	3791.38	3674.87
	336.2	6885.46	6150.24		6689.92				5828.93	7011.32		336.8	6511.93						5732.41	6258.78		5701.09	6297.43		336.6	4660.62	3745.12			3702.68	4555.44		3701.2	4601.53		338.3	6614.51	4570.46			4530.15	6088.79		4516.67	6157.34		338.3	3870.15	3786.16
	336.1	6959.23	6192.51		6705.18				5823.48	7074.32		336.7	6506.54						5717.36	6320.64		5695.87	6351.14		336.5	4700.15	3746.55				4580.04		3695.84	4632.75		338.2	6629.98	4566.85		4506.27	4512.93	6196.73		4504.4	6269.72		338.2	3983.92	3901.75
	336	7103.36	6240.17		6716.03				5817.66	7138.68		336.6	6543.65						5704.93	6387.89		5690.37	6413.53		336.4	4764.92	3748.75				4597.25		3690.39	4657.93		338.1	6688.35	4563.8		4494.65	4496.83	6293.21		4491.51	6374.04		338.1	4136.87	4020.43
	335.9	7278.81	6293.68		6722.21				5811.47	7204.59		336.5	6586.49						5694.26	6460.57		5684.53	6483.96		336.3	4704.69	3751.84		3687.71		4606.38		3684.88	4676.51		338	6725.62	4561.53		4483.3	4481.38	6374.6		4478.11	6466.53		338	4233.19	4140.7
	335.8	7217.81	6353.56		6723.53				5804.96	7272.35		336.4	6681.77						5684.73	6538.66		5678.32	6561.99		336.2	4672.17	3755.92		3683.87		4607		3679.34	4688.32		337.9	6635.13	4560.3		4472.76		6437.63		4464.34	6544.03		337.9	4334.73	4260.96
	335.7	7256.96	6420.27		6719.9				5798.15	7342.29		336.3	6785.33	5689.46				5675	5675.89	6622.1		5671.71	6647.3		336.1	4683.02	3761.09		3680.93		4598.94		3673.78	4693.52		337.8	6634.18	4560.36		4463.77		6479.49		4450.31	6604.21		337.8	4483.02	4379.41
	335.6	7363.01	6494.18		6711.18				5790.98	7414.72		336.2	6842.15	5685.89				5669.88		6710.75		5664.74	6739.72		336	4673.23	3767.41		3679.28		4582.25		3668.18	4692.64		337.7	6681.38	4561.91		4457.3		6498.04		4436.09	6645.77		337.7	4656.43	4494.13
	335.5	7434.76	6575.63		6697.37				5783.41	7490.02		336.1	6954.19	5682.5				5665.29		6804.31		5657.35	6839.08		335.9	4740.35	3774.91		3679.47		4557.24		3662.51	4686.64		337.6	6626.2	4565.11		4454.61		6491.97		4421.72	6668.67		337.6	4761.76	4602.97
	335.4	7462.69	6664.95		6678.57				5775.42	7568.63		336	7057.09	5679.26				5661.55		6902.32		5649.46	6945.28		335.8	4690.16	3783.69		3682.3		4524.54		3656.79	4676.99		337.5	6586.35	4570.03		4457.4		6460.92		4407.15	6674.29		337.5	4880.67	4703.77
	335.3	7426.99	6762.47		6654.98				5767.06	7651.07		335.9	7084.93	5676.22				5659.19		7004.26		5641.01	7058.3		335.7	4649.14	3793.86		3688.83		4485.01		3651.04	4665.62		337.4	6577.95	4576.81		4467.96		6405.55		4392.38	6665.7		337.4	4862.85	4794.34
	335.2	7510.59	6868.39		6626.89				5758.31	7737.79		335.8	7108.66	5673.43				5658.92		7109.42		5631.95	7178.28		335.6	4694.22	3805.44		3700.33		4439.6		3645.26	4654.85		337.3	6646.76	4585.54		4489.33		6327.48		4377.39	6647.64		337.3	4826.88	4872.59
	335.1	7759.6	6982.69		6594.48				5749.07	7829.12		335.7	7249.2	5670.93				5661.7		7217.01		5622.21	7305.47		335.5	4751.02	3818.43		3718.39		4389.36		3639.39	4647.41		337.2	6747.98	4596.21		4525.29		6229.05		4362.07	6626.45		337.2	4862.87	4936.5
	335	7864.11	7105.35		6558.11				5739.31	7925.42		335.6	7411.7	5668.82				5668.82		7326.11		5611.76	7440.38		335.4	4762.36	3832.9		3744.97		4335.49		3633.46	4646.42		337.1	6828.04	4608.9		4580.7		6113.39		4346.42	6610.18		337.1	4875.74	4984.39
	334.9	7926.52	7236.25		6518.2				5729.03	8026.98		335.5	7551.68	5667.17				5681.89		7435.64		5600.55	7583.68		335.3	4737.88	3848.76		3782.21		4279.04		3627.39	4655.23		337	6891.52	4623.66		4661.41		5984.01		4330.4	6608.29		337	4882.29	5014.84
	334.8	8091.7	7375.07		6475.18				5718.2	8133.94		335.4	7704.35	5666.06				5702.9		7544.38		5588.51	7736.37		335.2	4734.77	3865.93		3832.51		4221.05		3621.09	4677.31		336.9	6963.44	4640.37		4774.09		5844.49		4313.86	6631.24		336.9	4867.32	5026.86
	334.7	8304.75	7521.3		6429.44				5706.77	8246.28		335.3	7910.25	5665.59				5734.29		7651.04		5575.59	7899.77		335.1	4778.61	3884.3		3898.32		4162.48		3614.49	4716.12		336.8	7071.19	4658.86		4926.17		5698.37		4296.61	6690.18		336.8	4979.72	5019.76
	334.6	8405.03	7674.25		6381.36				5694.66	8363.77		335.2	8063.59	5665.86				5778.88		7754.2		5561.73	8075.5		335	4750.63	3903.8		3982		4104.24		3607.57	4774.9		336.7	7069.85	4678.91		5125.42		5548.96		4278.44	6796.4		336.7	4961.62	4993.25
	334.5	8495.52	7833.01		6331.33				5681.77	8485.99		335.1	8238.36	5666.92				5839.84		7852.32		5546.81	8265.47		334.9	4915.42	3924.29		4085.42		4047.06		3600.28	4856.21		336.6	7170.68	4700.21		5379.36		5399.17		4259.11	6960.51		336.6	5087.65	4947.51
	334.4	8616.13	7996.62		6279.86				5668.17	8612.44		335	8472.92	5668.83				5920.57		7943.82		5530.72	8471.8		334.8	5151.78	3945.59		4209.53		3991.54		3592.56	4961.54		336.5	7401.37	4722.39		5694.29		5251.46		4238.35	7191.44		336.5	5029.66	4883.21
	334.3	8800.69	8163.93		6227.44		5658.93		5653.94	8742.42		334.9	8644.09	5671.66				6024.58		8027.11		5513.35	8696.67		334.7	5254.7	3967.46		4353.88		3938.09		3584.33	5090.77		336.4	7679.1	4745.11		6074.2		5107.81		4215.95	7495.23		336.4	5259.3	4801.44
	334.2	8940.24	8333.43		6174.36		5644.99		5638.98	8874.82		334.8	8803.67	5675.47				6155.1		8100.58		5494.56	8942.05		334.6	5256.27	3989.62		4516.08		3887		3575.49	5241.71		336.3	8045.05	4767.97		6519.22		4969.72		4191.72	7873.48		336.3	5480.85	4703.53
	334.1	9241.74	8503.54		6121.05		5630.55		5623.34	9008.45		334.7	9057.98	5680.3				6314.8		8162.73		5474.23	9209.39		334.5	5385.43	4011.79		4691.46		3838.45		3565.99	5409.73		336.2	8544.7	4790.41		7023.94		4838.05		4165.35	8321.69		336.2	5716.09	4591.16
	334	9307.67	8672.51		6067.89		5615.74		5607.11	9141.91		334.6	9392.36	5686.3				6505.32		8212.21		5452.32	9499.22		334.4	5578.77	4033.75		4872.87		3792.6		3555.86	5587.5		336.1	9110.25	4811.82		7576.01		4713.22		4136.55	8827.95		336.1	5894.28	4466.15
	333.9	9242.47	8838.3		6015.09		5600.5		5590.22	9273.46		334.5	9762.5	5693.55				6726.56		8247.77		5428.75	9810.43		334.3	5750.99	4055.1		5050.52		3749.38		3545	5765.01		336	9549.93	4831.64		8155.28		4595.36		4105.12	9372.03		336	6105.48	4330.44
	333.8	9523.94	8998.75		5962.82		5584.84		5572.61	9401.19		334.4	10168.1	5702.07				6976.07		8268.27		5403.36	10139.7		334.2	5932.17	4075.53		5212.83		3708.77		3533.42	5930.29		335.9	9944.82	4849.51		8733.85		4484.51		4071.13	9925.59		335.9	6505.39	4186.07
	333.7	9536.26	9151.69		5911.34		5568.84		5554.34	9523.19		334.3	10543.8	5711.9				7248.54		8272.84		5376.06	10481.2		334.1	6021.05	4094.78		5347.45		3670.73		3521.22	6070.52		335.8	10546.7	4865.11		9277.13		4380.56		4034.76	10453.3		335.8	6836.86	4035.13
	333.6	9572.3	9294.89		5860.83		5552.59		5535.45	9637.41		334.2	10809.4	5723.14				7535.47		8260.9		5346.83	10825.9		334	6002.16	4112.57		5442.75		3635.2		3508.49	6173.54		335.7	11157.6	4878.15		9746.59		4283.25		3996.22	10915.6		335.7	7395.83	3879.71
	333.5	9824.83	9426.14		5811.44		5536.19		5515.99	9741.79		334.1	11129.2	5735.9				7824.99		8232.15		5315.67	11161.8		333.9	6164.54	4128.6		5489.46		3602.07		3495.32	6229.49		335.6	11487.7	4888.29		10104		4192.19		3955.75	11273		335.6	7915.9	3721.8
	333.4	10032.1	9543.34		5763.39		5519.83		5496.09	9834.37		334	11575.6	5750.27				8102.24		8186.6		5282.64	11474		333.8	6301.98	4142.63		5482.31		3571.27		3481.86	6232.49		335.5	11449.6	4895.26		10316.8		4107		3913.7	11491.7		335.5	8413.61	3563.35
	333.3	9997.54	9644.42		5716.75		5503.6		5475.79	9913.19		333.9	11968	5766.43				8350.36		8124.64		5247.89	11745.8		333.7	6357.12	4154.44		5420.86		3542.74		3468.28	6181.47		335.4	11334.6	4898.87		10363		4027.37		3870.5	11548.3		335.4	8616.8	3406.12
	333.2	10116.8	9727.47		5671.55		5487.58		5455.1	9976.41		333.8	12181.8	5784.66				8551.98		8047.02		5211.72	11960.4		333.6	6226.61	4163.78		5309.64		3516.36		3454.72	6080.35		335.3	11204.1	4898.95		10235		3953		3826.63	11433.7		335.3	8900.68	3251.73
	333.1	10105.7	9790.85		5627.87		5471.93		5434.1	10022.5		333.7	12297.7	5805.23				8691.11		7954.84		5174.5	12102.4		333.5	6064.38	4170.48		5157.4		3492.11		3441.36	5937.28		335.2	11103.9	4895.44		9940.92		3883.71		3782.63	11154.8		335.2	9078.44	3101.78
	333	10101.7	9833.2		5585.71		5456.77		5412.84	10050		333.6	12449.6	5828.31				8755.04		7849.33		5136.56	12159.9		333.4	5838.83	4174.46		4975.72		3469.99		3428.43	5763.3		335.1	10993.5	4888.49		9503.57		3819.56		3739.28	10733		335.1	8981.15	2957.72
	332.9	10053.9	9853.49		5545.09		5442.23		5391.39	10058		333.5	12448.5	5854.01				8736.22		7731.93		5098.2	12126.2		333.3	5704.94	4175.53		4777.12		3449.89		3416.06	5570.43		335	10753	4878.35		8956.48		3760.71		3697.41	10200.7		335	8747.86	2820.79
	332.8	9978.9	9851.17		5506.12		5428.59		5369.91	10046		333.4	12213.7	5882.42				8633.53		7604.3		5059.82	12001.1		333.2	5588.41	4173.66		4573.68		3431.79		3404.4	5370.33		334.9	10340	4865.21		8338.71		3707.27		3657.7	9595.78		334.9	8381.12	2692.08
	332.7	10046.7	9825.94		5468.78		5415.97		5348.47	10013.8		333.3	11869.3	5913.63				8452.42		7468.25		5021.88	11791.2		333.1	5372.24	4168.8		4375.73		3415.66		3393.6	5172.99		334.8	9735.99	4849.02		7689.48		3659.11		3620.57	8956.48		334.8	7678.12	2572.44
	332.6	9946.91	9777.96		5433.06		5404.55		5327.14	9961.3		333.2	11615.9	5947.6				8204.15		7325.64		4984.79	11508.6		333	4982.25	4160.95		4191.15		3401.41		3383.74	4986.02		334.7	8948.46	4829.63		7043.9		3615.95		3586.19	8317.09		334.7	6822.59	2462.41
	332.5	9827.76	9707.84		5399.02		5394.56		5306.06	9889.3		333.1	11254.7	5984.1				7904.08		7178.26		4948.86	11169.7		332.9	4736.73	4150.03		4025.11		3388.89		3374.81	4814.41		334.6	8107.82	4806.94		6430.35		3577.57		3554.75	7705.35		334.6	6108.76	2362.38
	332.4	9653.39	9616.41		5366.54		5386.07		5285.21	9798.59		333	10775.4	6022.77				7569.78		7027.84		4914.33	10792.9		332.8	4542.53	4136.08		3880.38		3377.93		3366.78	4660.83		334.5	7191.94	4780.97		5869.19		3543.79		3526.41	7141.13		334.5	5237.17	2272.41
	332.3	9743.21	9504.92		5335.57		5379.22		5264.65	9690.41		332.9	10343.6	6063.19				7219.06		6876.08		4881.48	10396.8		332.7	4387.38	4119.14		3757.68		3368.39		3359.61	4526		334.4	6462.32	4751.77		5372.8		3514.41		3501.26	6636.45		334.4	4465.62	2192.34
	332.2	9529.84	9375		5306.14		5374.21		5244.48	9566.39		332.8	9930.17	6104.79				6868.14		6724.55		4850.49	9998.21		332.6	4281.54	4099.33		3656.22		3360.12		3353.24	4409.2		334.3	6040.54	4719.37		4946.44		3489.14		3479.27	6196.42		334.3	3694.9	2121.84
	332.1	9304.96	9228.51		5278.21		5371.19		5224.78	9428.36		332.7	9538.85	6146.72				6530.35		6574.51		4821.33	9610.98		332.5	4200.93	4076.82		3574.21		3352.99		3347.62	4308.78		334.2	5615.91	4683.83		4589.81		3467.67		3460.3	5820.7		334.2	3071.83	2060.36
	332	9324.12	9067.58		5251.84		5370.36		5205.67	9278.45		332.6	9182.36	6187.97				6215.61		6426.99		4793.85	9245.34		332.4	4091.59	4051.8		3509.22		3346.8		3342.64	4222.54		334.1	5248.9	4645.16		4298.52		3449.55		3444.09	5505.05		334.1	2760.96	2007.2
	331.9	9225.79	8894.38		5226.94		5371.8		5187.17	9118.78		332.5	8794.7	6227.59				5930.53		6282.98		4767.99	8908.11		332.3	3985.9	4024.42		3458.59		3341.37		3338.16	4148.06		334	5002.56	4603.33		4065.64		3434.23		3430.22	5242.76		334	2420.35	1961.56
	331.8	8911.08	8711.16		5203.45		5375.58		5169.29	8951.6		332.4	8470.51	6264.6				5678.64		6143.34		4743.67	8602.82		332.2	3945.44	3995.01		3419.77		3336.59		3334.12	4083.12		333.9	4861.5	4558.37		3883.02		3421.21		3418.27	5026.06		333.9	2203.05	1922.65
	331.7	8676.76	8520.15		5181.24		5381.67		5152	8779.07		332.3	8313.3	6297.98				5460.8		6008.73		4720.76	8330.28		332.1	3960.27	3963.85		3390.37		3332.32		3330.44	4025.65		333.8	4695.39	4510.33		3742.18		3409.88		3407.75	4846.89		333.8	2154.63	1889.61
	331.6	8428.09	8323.71		5160.34		5390.19		5135.38	8603.49		332.2	8255.18	6326.81				5275.96		5879.74		4699.18	8089.26		332	3976.55	3931.24		3368.29		3328.45		3327.03	3973.93		333.7	4628.42	4459.4		3635.08		3399.8		3398.27	4697.75		333.7	2047.63	1861.69
	331.5	8303.54	8123.97		5140.63		5401.08		5119.39	8426.91		332.1	8164.44	6350.23				5121.72		5756.84		4678.87	7877.11		331.9	3900.39	3897.55		3351.82		3324.93		3323.85	3926.59		333.6	4604.3	4406.01		3554.71				3389.65	4572.17		333.6	1934.23	1838.13
	331.4	8147.86	7923.03		5122.06		5414.31		5104.03	8251.34		332	7975.56	6367.42				4994.81		5640.32		4659.72	7690.3		331.8	3759.29	3863.13		3339.54		3321.69		3320.88	3882.6		333.5	4516.85	4350.63		3494.97				3381.72	4464.67		333.5	1924.7	1818.21
	331.3	8096.98	7722.89		5104.66		5429.9		5089.4	8078.63		331.9	7765	6377.66				4891.57		5530.36		4641.62	7524.84		331.7	3764.24	3828.31		3330.31		3318.66		3318.06	3841.16		333.4	4530.8	4293.76		3450.86				3374.35	4370.82		333.4	1956.77	1801.4
	331.2	7965.88	7525.34		5088.4		5447.77		5075.53	7910.44		331.8	7498.38	6380.33				4808.28		5427.01		4624.43	7376.76		331.6	3795.77	3793.41		3323.3		3315.82		3315.38	3801.78		333.3	4498.19	4235.91		3418.3				3367.41	4287.18		333.3	1821.8	1787.21
	331.1	7863.92	7331.89		5073.16		5467.71		5062.34	7748.07		331.7	7209.49	6375.03				4741.46		5330.28		4608.1	7242.33		331.5	3745.8	3758.77		3317.86				3312.82	3764.14		333.2	4400.51	4177.6		3394.18				3360.84	4211.21		333.2	1767.86	1775.23
	331	7619.64	7143.82		5058.85		5489.48		5049.78	7592.59		331.6	7042.62	6361.53				4688.01		5240.17		4592.58	7118.31		331.4	3734.94	3724.65		3313.54				3310.38	3728.06		333.1	4299.66	4119.37		3376.1				3354.6	4141.05		333.1	1842.29	1765.19
	330.9	7449.44	6962.24		5045.36		5512.8		5037.78	7444.85		331.5	6953.81	6339.8				4645.26		5156.58		4577.89	7001.94		331.3	3761.48	3691.36		3310.04				3308.1	3693.49		333	4169.98	4061.7		3362.33				3348.68	4075.48		333	1878.09	1756.75
	330.8	7273.37	6788.1		5032.67		5537.42		5026.34	7305.51		331.4	6805.63	6309.97				4610.94		5079.4		4564.02	6890.98		331.2	3664.87	3659.09		3307.11				3305.93	3660.4		332.9	4158.93	4005.08		3351.62				3343.08	4013.71		332.9	1872.2	1749.7
	330.7	7143.43	6622.11				5563		5015.43	7174.93		331.3	6628.39	6272.22		4572.62		4583.14		5008.35		4550.89	6783.65		331.1	3651.86	3627.96		3304.54				3303.83	3628.77		332.8	4117.34	3949.9		3343.03				3337.77	3955.22		332.8	1822.85	1743.82
	330.6	7057.66	6464.82				5589.18		5005.04	7053.32		331.2	6533.21	6226.93		4563.58		4560.31		4943.16		4538.44	6678.64		331	3683.08	3598.17						3301.82	3598.66		332.7	4051.99	3896.53		3335.97				3332.78	3899.76		332.7	1805.56	1738.94
	330.5	6952.12	6316.64				5615.61		4995.18	6940.67		331.1	6481.41	6174.55		4555.59		4541.23		4883.47		4526.59	6575.06		330.9	3645.64	3569.84						3299.91	3570.13		332.6	4006.79	3845.24		3330				3328.09	3847.17		332.6	1856.08
	330.4	6832.66	6177.79				5641.87		4985.84	6836.79		331	6405.93	6115.69		4548.61		4524.92		4828.95		4515.26	6472.39		330.8	3623.5	3542.99						3298.04	3543.16		332.5	3957.37	3796.24						3323.65	3797.37		332.5	1749.91
	330.3	6793.37	6048.3				5667.48		4976.96	6741.26		330.9	6369.99	6051.07		4542.65		4510.71		4779.26		4504.41	6370.44		330.7	3600.97	3517.65						3296.18	3517.75		332.4	3938.39	3749.69						3319.46	3750.35		332.4	1783.49
	330.2	6743.49	5928.09				5691.96		4968.5	6653.55		330.8	6306.04	5981.5		4537.74				4734.11		4494.05	6269.3		330.6	3551.03	3493.91						3294.38	3493.97		332.3	3910.87	3705.68						3315.46	3706.06		332.3	1805.45
	330.1	6606.24	5816.96				5714.81		4960.41	6572.99		330.7	6196.12	5907.82		4533.89				4693.13		4484.11	6169.19		330.5	3572.56	3471.73						3292.6	3471.77		332.2	3918.78	3664.31						3311.66	3664.52		332.2	1778.94
	330	6516.11	5714.65				5735.53		4952.65	6498.86		330.6	6076.43	5830.87		4531.08				4655.98		4474.55	6070.43		330.4	3639.21	3451.12						3290.86	3451.14		332.1	3894.71	3625.61						3308.04	3625.73		332.1	1757.17
	329.9	6431.92	5620.86				5753.72		4945.22	6430.43		330.5	5968.25	5751.53		4529.34				4622.35		4465.36	5973.5		330.3	3700.07	3432.04						3289.15	3432.06		332	3815.23	3589.57						3304.61	3589.64		332	1686.81
	329.8	6352.4	5535.22				5768.96		4938.13	6366.93		330.4	5901.4	5670.7		4528.74				4591.99		4456.56	5878.92		330.2	3615.56	3414.45						3287.47	3414.46		331.9	3792.85	3556.19						3301.36	3556.23		331.9	1753.62
	329.7	6315.98	5457.32				5780.88		4931.35	6307.55		330.3	5858.04	5589.25		4529.33				4564.65		4448.17	5787.26		330.1	3591.98	3398.27						3285.81	3398.27		331.8	3762.43	3525.41						3298.3	3525.42		331.8	1743.86
	329.6	6277.25	5386.72				5789.16		4924.88	6251.56		330.2	5793.29	5508.01		4531.22				4540.14		4440.26	5699.07		330	3570.44	3383.46						3284.18	3383.46		331.7	3741.63	3497.1						3295.38	3497.11		331.7	1782.06
	329.5	6172	5322.96				5793.55		4918.72	6198.24		330.1	5707.85	5427.73		4534.41				4518.21		4432.83	5614.82		329.9	3582.87	3369.91						3282.55	3369.91		331.6	3701.81	3471.18						3292.59	3471.18		331.6	1805.4
	329.4	6095.12	5265.56				5793.85		4912.86	6146.92		330	5629.53	5348.99		4538.89				4498.61		4425.83	5534.9		329.8	3581.78	3357.53						3280.91	3357.54		331.5	3621.48	3447.53						3289.95	3447.54		331.5	1808.26
	329.3	6015.28	5214.04				5789.93		4907.26	6097.01		329.9	5508.23	5272.31		4544.6				4481.05		4419.21	5459.58		329.7	3573.76	3346.32						3279.32	3346.32		331.4	3611.5	3426.06						3287.45	3426.06		331.4	1766.05
	329.2	5972.71	5167.93				5781.74		4901.91	6047.99		329.8	5340.68	5198.12		4551.47				4465.3		4412.91	5389.1		329.6	3508.56	3336.27						3277.87	3336.27		331.3	3646.37	3406.59						3285.07	3406.6		331.3	1685.01
	329.1	5939.83	5126.79				5769.35		4896.83	5999.5		329.7	5287.9	5126.82		4559.48				4451.18		4406.92	5323.65		329.5	3530.16	3327.25						3276.51	3327.25		331.2	3643.51	3389						3282.79	3389.01		331.2	1715.11
	329	5853.56	5090.2				5752.88		4892.01	5951.21		329.6	5258.86	5058.72		4568.58				4438.51		4401.23	5263.36		329.4	3581.78	3319.17						3275.22	3319.17		331.1	3631.28	3373.11						3280.58	3373.11		331.1	1791.32
	328.9	5823.36	5057.72				5732.51		4887.43	5902.91		329.5	5272.72	4994.08		4578.71				4427.15		4395.84	5208.26		329.3	3505.4	3311.95						3274	3311.95		331	3606.09	3358.8						3278.42	3358.8		331	1832.77
	328.8	5769.97	5028.95				5708.49		4883.08	5854.45		329.4	5281.79	4933.08		4589.82				4416.97		4390.76	5158.36		329.2	3408.26	3305.48						3272.8	3305.48		330.9	3584.06	3345.93						3276.34	3345.93		330.9	1800.32
	328.7	5673.16	5003.5				5681.11		4878.92	5805.76		329.3	5218.44	4875.81		4601.79				4407.84		4385.96	5113.52		329.1	3427.04	3299.65						3271.6	3299.65		330.8	3582.33	3334.39						3274.32	3334.39		330.8	1800.52
	328.6	5632.11	4981.01				5650.74		4874.93	5756.87		329.2	5199.71	4822.27		4614.45				4399.6		4381.39	5073.55		329	3410.27	3294.4						3270.4	3294.4		330.7	3633.96	3324.06						3272.36	3324.06		330.7	1757.39
	328.5	5650.15	4961.14				5617.73		4871.08	5707.83		329.1	5152.83	4772.35		4627.57				4392.05		4376.93	5038.11		328.9	3422.69	3289.68						3269.2	3289.68		330.6	3606.78	3314.84						3270.48	3314.84		330.6	1733.07
	328.4	5600.03	4943.57				5582.49		4867.34	5658.75		329	5049.75	4725.97		4640.95				4385.05		4372.54	5006.89		328.8	3520.07	3285.4						3267.98	3285.4		330.5	3548.53	3306.62						3268.67	3306.62		330.5	1776.02
	328.3	5588.95	4928.05				5545.48		4863.71	5609.84		328.9	5024.26	4683.06		4654.43				4378.55		4368.23	4979.58		328.7	3573.92	3281.57						3266.79	3281.57		330.4	3501.09	3299.26						3266.89	3299.26		330.4	1702.46
	328.2	5556.77	4914.37				5507.19		4860.24	5561.34		328.8	5010.89	4643.55		4667.88				4372.54		4364.04	4955.87		328.6	3552.69	3278.09						3265.6	3278.09		330.3	3471.59	3292.69						3265.17	3292.69		330.3	1744.04
	328.1	5609.44	4902.34				5468.05		4856.92	5513.48		328.7	5066.89	4607.35		4681.14				4367		4360.03	4935.43		328.5	3514.09	3274.91						3264.37	3274.91		330.2	3476.9	3286.83						3263.5	3286.83		330.2	1708.05
	328	5650.49	4891.72				5428.46		4853.73	5466.46		328.6	5119.14	4574.32		4694.01				4361.89		4356.19	4917.85		328.4	3538.22	3271.96						3263.1	3271.96		330.1	3517.49	3281.63						3261.91	3281.63		330.1	1750.82
	327.9	5529.59	4882.34				5388.79		4850.65	5420.49		328.5	5053.36	4544.31		4706.29				4357.18		4352.54	4902.71		328.3	3524.42	3269.23						3261.81	3269.23		330	3543.26	3277.06						3260.44	3277.06		330	1789.13
	327.8	5432.19	4874.05				5349.44		4847.7	5375.79		328.4	4984.17	4517.14		4717.77				4352.86		4349.08	4889.61		328.2	3493.12	3266.73						3260.53	3266.73		329.9	3499.38	3273.01						3259.04	3273.01		329.9	1831.65
	327.7	5354.66	4866.71				5310.7		4844.86	5332.56		328.3	4906.54	4492.61		4728.2				4348.86		4345.79	4878.08		328.1	3466.07	3264.5						3259.33	3264.5		329.8	3468.3	3269.38						3257.68	3269.38		329.8	1769.47
	327.6	5338.66	4860.18				5272.86		4842.11	5290.93		328.2	4838.2	4470.51		4737.36				4345.13		4342.66	4867.7		328	3507.7	3262.54						3258.25	3262.54		329.7	3420.36	3266.13						3256.36	3266.13		329.7	1727.86
	327.5	5347.54	4854.35				5236.17		4839.46	5251.06		328.1	4783.51	4450.63		4745.02				4341.62		4339.63	4858.01		327.9	3449.17	3260.85						3257.29	3260.85		329.6	3409.93	3263.17						3255.03	3263.17		329.6	1773.85
	327.4	5298.44	4849.17				5200.85		4836.93	5213.09		328	4742.81	4432.82		4751.04						4336.75	4848.71		327.8	3381.51							3256.43	3259.36		329.5	3457.54	3260.45						3253.69	3260.45		329.5	1724.38
	327.3	5305.14	4844.61				5167.14		4834.58	5177.17		327.9	4667.62	4417		4755.35						4334.11	4839.53		327.7	3328.36							3255.63	3258.05		329.4	3460.24	3258						3252.4	3258		329.4	1835.66
	327.2	5349.94	4840.55				5135.11		4832.35	5143.3		327.8	4703.3	4402.97		4757.82						4331.67	4830.15		327.6	3324.84							3254.89	3256.88		329.3	3433.91	3255.84						3251.22	3255.84		329.3	1724.59
	327.1	5287.67	4836.85				5104.78		4830.17	5111.46		327.7	4767.28	4390.52		4758.28						4329.37	4820.26		327.5	3283.36							3254.23	3255.85		329.2	3465.19	3253.94						3250.13	3253.94		329.2	1654.08
	327	5299.61	4833.44				5076.18		4828.01	5081.61		327.6	4731.09	4379.46		4756.67						4327.17	4809.6		327.4	3311.49							3253.64	3254.97		329.1	3477.25							3249.06	3252.18		329.1	1732.94
	326.9	5207.04	4830.29				5049.38		4825.9	5053.77		327.5	4638.92	4369.59		4752.89						4325.02	4797.98		327.3	3378.68							3253.12	3254.2		329	3420.8							3247.96	3250.52		329	1717.23
	326.8	5209.26	4827.37				5024.36		4823.82	5027.91		327.4	4629.76	4360.76		4746.95						4322.87	4785.24		327.2	3413.93							3252.64	3253.52		328.9	3330.8							3246.89	3248.97		328.9	1702.01
	326.7	5284.57	4824.65				5001.13		4821.79	5003.98		327.3	4672.58	4352.82		4738.89						4320.71	4771.32		327.1	3314.74							3252.18	3252.89		328.8	3321.18							3245.9	3247.6		328.8	1751.62
	326.6	5298.67	4822.12				4979.65		4819.83	4981.95		327.2	4685.06	4345.64		4728.79						4318.51	4756.17		327	3299.73							3251.73	3252.3		328.7	3436.1							3245.01	3246.38		328.7	1783.9
	326.5	5191.22	4819.78				4959.91		4817.95	4961.75		327.1	4734.86	4339.15		4716.82						4316.3	4739.87		326.9	3367.96							3251.28	3251.74		328.6	3455.21							3244.18	3245.29		328.6	1772.58
	326.4	5259.94	4817.59				4941.81		4816.13	4943.28		327	4748.47	4333.35		4703.2						4314.16	4722.54		326.8	3356.93							3250.8	3251.17		328.5	3349.36							3243.45	3244.35		328.5	1683.55
	326.3	5145.81	4815.54				4925.28		4814.37	4926.44		326.9	4745.77	4328.14		4688.11						4312.07	4704.3		326.7	3338.02							3250.29	3250.59		328.4	3289.9							3242.77	3243.49		328.4	1696.84
	326.2	5138.55	4813.64				4910.26		4812.71	4911.18		326.8	4727.36	4323.4		4671.7						4309.98	4685.21		326.6	3306.33							3249.79	3250.02		328.3	3290.4							3242.06	3242.64		328.3	1739.15
	326.1	5129.41	4811.86				4896.65		4811.13	4897.39		326.7	4695.62	4319.06		4654.17						4307.89	4665.41		326.5	3319.82							3249.28	3249.47		328.2	3303.42							3241.28	3241.75		328.2	1769.94
	326	5117.81	4810.21				4884.38		4809.63	4884.96		326.6	4623.92	4315.11		4635.78						4305.84	4645.12		326.4	3331.55							3248.75	3248.89		328.1	3286.51							3240.49	3240.86		328.1	1770.5
	325.9	5130.44	4808.71				4873.38		4808.25	4873.83		326.5	4591.33	4311.52		4616.79						4303.85	4624.51		326.3	3365.41							3248.2	3248.31		328	3371.83							3239.77	3240.07		328	1772.39
	325.8	4970.08	4807.3				4863.5		4806.94	4863.86		326.4	4627.58	4308.3		4597.43						4301.96	4603.8		326.2	3366.7							3247.64	3247.74		327.9	3478.8							3239.12	3239.35		327.9	1723.35
	325.7	5005.53	4805.96				4854.66		4805.68	4854.94		326.3	4608.72	4305.4		4577.92						4300.18	4583.16		326.1	3416.57							3247.06	3247.14		327.8	3431.25							3238.45	3238.64		327.8	1738.42
	325.6	5066.72	4804.68				4846.74		4804.46	4846.96		326.2	4576.09	4302.78		4558.44						4298.5	4562.73		326	3374.54							3246.48	3246.54		327.7	3340.51							3237.72	3237.86		327.7	1703.9
	325.5	4991.66	4803.43				4839.65		4803.27	4839.82		326.1	4538.74	4300.42		4539.16						4296.92	4542.67		325.9	3318.32							3245.91	3245.95		327.6	3306.27							3236.92	3237.04		327.6	1722.61
	325.4	5023.21	4802.18				4833.27		4802.05	4833.4		326	4511.81			4520.21						4295.41	4523.08		325.8	3372.81							3245.36	3245.39		327.5	3329.49							3236.09	3236.18		327.5	1714
	325.3	5113.73	4800.95				4827.55		4800.84	4827.65		325.9	4520.97			4501.7						4293.92	4504.03		325.7	3406.18							3244.81	3244.84		327.4	3362.81							3235.24	3235.31		327.4	1801.57
	325.2	5058.45	4799.77				4822.47		4799.7	4822.55		325.8	4532.83			4483.77						4292.49	4485.66		325.6	3341.69							3244.28	3244.3		327.3	3404.52							3234.41	3234.46		327.3	1795.11
	325.1	5050.53	4798.6				4817.91		4798.54	4817.97		325.7	4518.02			4466.54						4291.15	4468.07		325.5	3265.46							3243.79	3243.81		327.2	3397.33							3233.69	3233.73		327.2	1738.6
	325	5163.26	4797.47				4813.84		4797.42	4813.89		325.6	4548.26			4450.11						4289.89	4451.34		325.4	3283.12							3243.36	3243.37		327.1	3352.04							3233.07	3233.1		327.1	1735.21
	324.9	5097.65	4796.36				4810.2		4796.32	4810.24		325.5	4545.11			4434.5						4288.71	4435.49		325.3	3314.87							3242.95	3242.96		327	3320.61							3232.48	3232.51		327	1736
	324.8	4974.76	4795.21				4806.88		4795.18	4806.9		325.4	4473.19			4419.72						4287.53	4420.51		325.2	3327.29							3242.57	3242.58		326.9	3325.75							3231.92	3231.94		326.9	1740.21
	324.7	4970.18	4794.08				4803.89		4794.06	4803.91		325.3	4452.48			4405.75						4286.34	4406.39		325.1	3263.22							3242.25	3242.26		326.8	3273.43							3231.42	3231.43		326.8	1760.21
	324.6	4915.37	4793				4801.22		4792.98	4801.24		325.2	4406.57			4392.67						4285.18	4393.18		325	3303.57							3241.98	3241.99		326.7	3242.61							3230.97	3230.98		326.7	1804.06
	324.5	5004.77	4791.94				4798.8		4791.92	4798.82		325.1	4435.11			4380.53						4284.11	4380.93		324.9	3316.34							3241.73	3241.73		326.6	3274.95							3230.62	3230.63		326.6	1732.84
	324.4	5084.2	4790.93				4796.66		4790.93	4796.67		325	4506.29			4369.27						4283.08	4369.59		324.8	3255.8							3241.46	3241.47		326.5	3249.52							3230.37	3230.38		326.5	1667.14
	324.3	4968.09	4790.06				4794.81		4790.05	4794.82		324.9	4526.55			4358.87						4282.09	4359.13		324.7	3250.29							3241.18	3241.19		326.4	3228.49							3230.14	3230.14		326.4	1667.17
	324.2	4976.23	4789.28				4793.22		4789.27	4793.22		324.8	4446.62			4349.28						4281.1	4349.48		324.6	3292.13							3240.86	3240.86		326.3	3252.56							3229.9	3229.9		326.3	1736.32
	324.1	5021.95	4788.53				4791.78		4788.52	4791.78		324.7	4362.3			4340.43						4280.09	4340.59		324.5	3316.09							3240.49	3240.49		326.2	3221.96							3229.68	3229.68		326.2	1754.31
	324	4892.14	4787.82				4790.5		4787.82	4790.5		324.6	4405.32			4332.32						4279.1	4332.44		324.4	3270.98							3240.06	3240.06		326.1	3224.98							3229.46	3229.46		326.1	1715.96
	323.9	4855.04	4787.11				4789.31		4787.11	4789.31		324.5	4476.65			4324.9						4278.1	4324.99		324.3	3315.54							3239.58	3239.58		326	3311.66							3229.23	3229.23		326	1652.12
	323.8	4862.55	4786.4				4788.19		4786.39	4788.2		324.4	4519.26			4318.1						4277.08	4318.17		324.2	3400.73							3239.06	3239.06		325.9	3329.28							3229	3229		325.9	1662.53
	323.7	4900.01	4785.71				4787.18		4785.71	4787.18		324.3	4501.5			4311.93						4276.09	4311.99		324.1	3427.47							3238.52	3238.52		325.8	3296.76							3228.73	3228.74		325.8	1653.65
	323.6	4856.93	4785				4786.19		4785	4786.19		324.2	4425.02			4306.38						4275.17	4306.43		324	3386.72							3238	3238		325.7	3266.95							3228.44	3228.44		325.7	1786.19
	323.5	4912.51	4784.3				4785.26		4784.3	4785.27		324.1	4403.04			4301.35						4274.25	4301.38		323.9	3409.5							3237.53	3237.53		325.6	3249.05							3228.12	3228.12		325.6	1772.32
	323.4	5017.97	4783.64				4784.42		4783.64	4784.42		324	4457			4296.76						4273.31	4296.79		323.8	3385.73							3237.1	3237.1		325.5	3288.84							3227.78	3227.78		325.5	1703.6
	323.3	5006.15	4783.01				4783.64		4783.01	4783.64		323.9	4442.6			4292.65						4272.4	4292.67		323.7	3279.33							3236.67	3236.67		325.4	3292.48							3227.42	3227.42		325.4	1692.7
	323.2	5025.44	4782.35				4782.86		4782.35	4782.86		323.8	4391.92			4289.02						4271.61	4289.04		323.6	3214.01							3236.27	3236.27		325.3	3285.86							3227.05	3227.05		325.3	1824.26
	323.1	4936.46	4781.65				4782.06		4781.65	4782.06		323.7	4425			4285.83						4270.89	4285.84		323.5	3185.58							3235.96	3235.96		325.2	3302.14							3226.61	3226.61		325.2	1715.18
	323	4915.67	4780.95				4781.28		4780.95	4781.28		323.6	4401.33			4282.99						4270.21	4282.99		323.4	3236.74							3235.73	3235.73		325.1	3252.1							3226.18	3226.18		325.1	1673.65
	322.9	4824.44	4780.2				4780.46		4780.2	4780.46		323.5	4314.8			4280.41						4269.52	4280.42		323.3	3265.97							3235.53	3235.53		325	3238.46							3225.75	3225.75		325	1680.12
	322.8	4905.58	4779.43				4779.64		4779.43	4779.64		323.4	4264.25			4278.08						4268.82	4278.08		323.2	3236.15							3235.34	3235.34		324.9	3353.91							3225.28	3225.28		324.9	1732.84
	322.7	4955.64	4778.71				4778.87		4778.71	4778.87		323.3	4340.69			4275.99						4268.14	4275.99		323.1	3212.49							3235.19	3235.19		324.8	3427.92							3224.77	3224.77		324.8	1759.97
	322.6	4904.72	4778.07				4778.19		4778.07	4778.19		323.2	4436.16			4274.1						4267.47	4274.1		323	3251.61							3235.07	3235.07		324.7	3295.7							3224.29	3224.29		324.7	1746.44
	322.5	4964.27	4777.52				4777.62		4777.52	4777.62		323.1	4440.75			4272.37						4266.78	4272.37		322.9	3339.18							3234.9	3234.9		324.6	3249							3223.82	3223.82		324.6	1741.29
	322.4	4947.66	4777.01				4777.09		4777.01	4777.09		323	4401.36			4270.8						4266.11	4270.8		322.8	3371.91							3234.71	3234.71		324.5	3322.89							3223.36	3223.36		324.5	1738.74
	322.3	4895.11	4776.49				4776.55		4776.49	4776.55		322.9	4423.76			4269.38						4265.45	4269.38		322.7	3293.97							3234.47	3234.47		324.4	3337.96							3222.89	3222.89		324.4	1821.13
	322.2	4820.22	4775.93				4775.98		4775.93	4775.98		322.8	4415.6			4268.08						4264.79	4268.08		322.6	3239.97							3234.16	3234.16		324.3	3262.22							3222.36	3222.36		324.3	1825.19
	322.1	4786.65	4775.37				4775.41		4775.37	4775.41		322.7	4404.29			4266.84						4264.11	4266.84		322.5	3289.22							3233.83	3233.83		324.2	3243.03							3221.84	3221.84		324.2	1874.04
	322	4846.22	4774.82				4774.85		4774.82	4774.85		322.6	4403.15			4265.69						4263.42	4265.69		322.4	3243.15							3233.51	3233.51		324.1	3277.71							3221.38	3221.38		324.1	1761.21
	321.9	4926.56	4774.32				4774.34		4774.32	4774.34		322.5	4360.76			4264.66						4262.79	4264.66		322.3	3333.71							3233.21	3233.21		324	3283.41							3220.95	3220.95		324	1715.88
	321.8	4908.92	4773.89				4773.91		4773.89	4773.91		322.4	4311.47									4262.21	4263.76		322.2	3409.97							3232.9	3232.9		323.9	3318.28							3220.52	3220.52		323.9	1783.68
	321.7	4911.83	4773.52				4773.54		4773.52	4773.54		322.3	4310.1									4261.65	4262.93		322.1	3279.89							3232.63	3232.63		323.8	3347.17							3220.13	3220.13		323.8	1813.65
	321.6	4925.49	4773.2				4773.21		4773.2	4773.21		322.2	4338.6									4261.11	4262.16		322	3178.38							3232.4	3232.4		323.7	3311.09							3219.79	3219.79		323.7	1825.93
	321.5	4782.17	4772.85				4772.85		4772.85	4772.85		322.1	4327.19									4260.58	4261.44		321.9	3230.86							3232.17	3232.17		323.6	3247.82							3219.48	3219.48		323.6	1808.02
	321.4	4786.33	4772.48				4772.48		4772.48	4772.48		322	4316.1									4260.07	4260.77		321.8	3329.2							3231.97	3231.97		323.5	3227.1							3219.17	3219.17		323.5	1828.89
	321.3	4790.56	4772.14				4772.15		4772.14	4772.15		321.9	4359.52									4259.6	4260.17		321.7	3287.06							3231.8	3231.8		323.4	3261.32							3218.87	3218.87		323.4	1796.06
	321.2	4803.32					4771.87		4771.87	4771.87		321.8	4382.6									4259.11	4259.57		321.6	3219.08							3231.7	3231.7		323.3	3238.8							3218.56	3218.56		323.3	1781.35
	321.1	4866.23					4771.65		4771.65	4771.65		321.7	4399.05									4258.57	4258.94		321.5	3247.79							3235.34	3235.34		323.2	3197.91							3218.25	3218.25		323.2	1682.78
	321	4837.71					4771.49		4771.48	4771.49		321.6	4352.9									4258.04	4258.34		321.4	3209.28							3238.99	3238.99		323.1	3251.53							3217.93	3217.93		323.1	1728.43
	320.9	4753.89					4771.36		4771.36	4771.36		321.5	4325.06									4257.54	4257.78		321.3	3184.13							3242.63	3242.63		323	3251.05							3217.61	3217.61		323	1695.37
	320.8	4782.64					4771.23		4771.23	4771.23		321.4	4394.27									4257.04	4257.23		321.2	3179.36							3246.27	3246.27		322.9	3290.08							3217.27	3217.27		322.9	1684.63
	320.7	4764.34					4771.12		4771.12	4771.12		321.3	4393.24									4256.52	4256.67		321.1	3203.66							3249.92	3249.92		322.8	3332.88							3216.92	3216.92		322.8	1706.43
	320.6	4790.01					4771.03		4771.03	4771.03		321.2	4298.36									4256.03	4256.15		321	3287.65							3253.56	3253.56		322.7	3342.18							3216.57	3216.57		322.7	1732.89
	320.5	4828.39					4770.98		4770.98	4770.98		321.1	4262.3									4255.61	4255.71		320.9	3313.36							3257.2	3257.2		322.6	3331.22							3216.16	3216.16		322.6	1766.16
	320.4	4794.38					4770.96		4770.96	4770.96		321	4327.88									4255.27	4255.35		320.8	3222.34							3260.85	3260.85		322.5	3270.14							3215.72	3215.72		322.5	1731.51
	320.3	4738.71					4770.96		4770.96	4770.96		320.9	4359.75									4254.96	4255.02		320.7	3217.67							3264.49	3264.49		322.4	3225.9							3215.25	3215.25		322.4	1739.18
	320.2	4733.39					4770.95		4770.95	4770.95		320.8	4287.43									4254.66	4254.71		320.6	3288.41							3268.14	3268.14		322.3	3276.33							3214.74	3214.74		322.3	1788.52
	320.1	4704.1					4775.09		4775.09	4775.09		320.7	4230.32									4254.44	4254.48		320.5	3287.3							3271.78	3271.78		322.2	3334.02							3214.24	3214.24		322.2	1766.61
	320	4801.22					4779.23		4779.23	4779.23		320.6	4253.5									4254.3	4254.33		320.4	3322.42							3275.42	3275.42		322.1	3261.29							3213.8	3213.8		322.1	1768.89
	319.9	4794.03					4783.36		4783.36	4783.36		320.5	4284.95									4254.18	4254.21		320.3	3195.93							3279.07	3279.07		322	3290.62							3213.43	3213.43		322	1733.91
	319.8	4760.53					4787.5		4787.5	4787.5		320.4	4295.19									4254.09	4254.11		320.2	3177.78							3282.71	3282.71		321.9	3319.28							3213.06	3213.06		321.9	1737.63
	319.7	4771.36					4791.64		4791.64	4791.64		320.3	4251.06									4254.04	4254.06		320.1	3290.29							3286.35	3286.35		321.8	3270.53							3212.68	3212.68		321.8	1736.22
	319.6	4813.48					4795.78		4795.78	4795.78		320.2	4224.82									4254.04	4254.05		320	3286.79							3290	3290		321.7	3204.92							3212.28	3212.28		321.7	1723.84
	319.5	4818.11					4799.91		4799.91	4799.91		320.1	4239.85									4254.02	4254.03		319.9	3233.09							3293.64	3293.64		321.6	3234.76							3211.88	3211.88		321.6	1723.16
	319.4	4869.54					4804.05		4804.05	4804.05		320	4228.47									4253.98	4253.98		319.8	3212.38							3297.29	3297.29		321.5	3318.13							3211.5	3211.5		321.5	1747.98
	319.3	4824.44					4808.19		4808.19	4808.19		319.9	4232.59									4253.93	4253.93		319.7	3251.84							3300.93	3300.93		321.4	3283.53							3211.15	3211.15		321.4	1772.1
	319.2	4701.54					4812.32		4812.32	4812.32		319.8	4273.71									4253.92	4253.92		319.6	3341.39							3304.57	3304.57		321.3	3245.7							3210.88	3210.88		321.3	1712.86
	319.1	4774.27					4816.46		4816.46	4816.46		319.7	4313.48									4267.2	4267.2		319.5	3437.37							3308.22	3308.22		321.2	3293.31							3210.66	3210.66		321.2	1721.86
	319	4876.73					4820.6		4820.6	4820.6		319.6	4285.78									4280.47	4280.48		319.4	3380.82							3311.86	3311.86		321.1	3284.66							3210.48	3210.48		321.1	1745.62
		4835.53					4824.73		4824.73	4824.73		319.5	4255.05									4293.75	4293.75		319.3	3285.91							3315.5	3315.5		321	3195.18							3210.3	3210.3		321	1730.04
		4812.4					0		0	4812.4		319.4	4214.26									4307.03	4307.03		319.2	3250.21							3319.15	3319.15		320.9	3171.87							3210.11	3210.11		320.9	1694.8
												319.3	4274.03									4320.31	4320.31		319.1	3282.17							3322.79	3322.79		320.8	3200.12							3209.97	3209.97		320.8	1723.46
												319.2	4382.01									4333.58	4333.58		319	3327.09							3326.43	3326.43		320.7	3202.51							3209.87	3209.87		320.7	1753.47
												319.1	4400.29									4346.86	4346.86		318.9	3313.16							3330.08	3330.08		320.6	3217.39								3209.78		320.6	1693.1
												319	4343.29									4360.14	4360.14		318.8	3325.57							3333.72	3333.72		320.5	3210.97								3209.77		320.5	1762.86
												318.9	4314.96										4314.96		318.7	3369.07								3369.07		320.4	3208.21								3208.21		320.4	1818.18
[truncated: 4 more columns]

## Sheet: Fig. 2g
Hydrodynamic diameter distribution of five ultrasmall nanozymes
	Diameter(nm)	Number(%)
		Au	Au3Pd1	Au2Pd2	Au1Pd3	Pd
	0.0361	0	0	0	0	0
	0.046473	0	0	0	0	0
	0.059827	0	0	0	0	0
	0.077018	0	0	0	0	0
	0.09915	0	0	0	0	0
	0.127641	0	0	0	0	0
	0.164319	0	0	0	0	0
	0.211536	0	0	0	0	0
	0.272321	0	0	0	0	0
	0.350573	0	0	0	0	0
	0.451311	0	0	0	0	0
	0.580996	0	0	0	0	0
	0.747947	0	0	0	0	0
	0.962871	0	0	0	0	0
	1.23955	0	0	0	0	0
	1.59574	0	0	0	0	0
	2.05428	0	0	0	0	0
	2.64459	0	0	0	0	0
	3.40452	48.8542	0	0	7.78064	24.8387
	4.38281	38.127	44.2105	41.4676	56.7236	54.8518
	5.64222	10.7929	40.7901	41.0949	25.7309	16.6614
	7.26352	1.95634	12.0522	14.3853	7.4299	3.10015
	9.35072	0.247934	2.43267	2.79763	1.78277	0.464543
	12.0377	0.020359	0.425014	0.249594	0.414335	0.070526
	15.4967	0.000922	0.074416	0	0.102305	0.011454
	19.9497	0.000218	0.012998	0	0.026609	0.001391
	25.6823	0.000137	0.001896	0.002045	0.006808	1.75e-05
	33.0622	4.9e-05	0.000162	0.002084	0.001628	0
	42.5627	1.25e-05	0	0.0007	0.000361	0
	54.7932	2.59e-06	7.04e-07	0.000114	7.68e-05	1.16e-06
	70.5381	4.59e-07	3.02e-06	2.87e-06	1.68e-05	1.59e-06
	90.8074	7.1e-08	1.44e-06	0	4e-06	5.54e-07
	116.901	9.29e-09	3.7e-07	0	9.94e-07	9.37e-08
	150.493	9.08e-10	5.06e-08	0	2.31e-07	3.56e-09
	193.737	6.13e-11	4.62e-10	2.7e-08	4.47e-08	0
	249.408	2.31e-11	0	1.57e-08	5.86e-09	0
	321.076	1.81e-11	0	1.76e-09	2.26e-10	0
	413.338	8.74e-12	0	0	0	7.18e-12
	532.112	3.02e-12	0			1.32e-11
	685.016	8.01e-13	4.79e-12			2.52e-12
	881.857	1.63e-13	1.9e-12			0
	1135.26	2.34e-14	2.59e-13
	1461.48	1.63e-15	0
	1881.44	0

## Sheet: Fig. 3a
SOD-like activity of five AuPd alloy nanozymes.
	Au	Au3Pd1	Au2Pd2	Au1Pd3	Pd
SOD activity (U μmol-1)	34	374	1800	2360	8.24
	33.4	402	1774	2408	18.18
	31.6	396	1754	2980	22.2

## Sheet: Fig. 3b
MPO-like activity of five AuPd alloy nanozymes.
	Au	Au3Pd1	Au2Pd2	Au1Pd3	Pd
ΔAbs290nm	0.029	0.054	0.067	0.081	0.092
	0.036	0.064	0.069	0.078	0.102
	0.036	0.061	0.079	0.084	0.096

## Sheet: Fig. 3d
Production of HClO by the SOD-MPO-like cascade activity.
	Au	Au3Pd1	Au2Pd2	Au1Pd3	Pd
Fluorescence intensity (arb. units)	1.71372	2.515	3.99588	6.04937	1.25898
	1.81045	3.03693	2.69483	5.68309	1.38945
	1.82553	2.92418	3.6788	5.6223	1.57591

[truncated: 59 more sheets: Fig. 3e, Fig. 5a, Fig. 5b, Fig. 5c, Fig. 5d, Fig. 5e, Fig. 5g, Fig. 6c, Fig. 6d, Fig. 7a, Fig. 7b, Fig. 7c, Fig. 7d, Fig. 8a, Fig. 8b, Fig. 8d, Fig. 8e, Fig. 8f, Fig. 8h, Fig. 8i …]
